# Supplementary material for: Rapid adaptation to malaria facilitated by admixture in the human population of Cabo Verde
Source: eLife. 2021 Jan 4;10:e63177. doi: 10.7554/eLife.63177 (PMC7815310; doi:10.7554/eLife.63177)
Supplement: Supplementary file 1. — File containing ENSEMBL gene IDs and associated GO terms for the 10 genes that overlap with region showing extreme iDAT signatures. [file elife-63177-supp1.zip]

Archive with 1 entries (1 files):
- SupplementaryFile1.txt
