# Supplementary material for: Rapid adaptation to malaria facilitated by admixture in the human population of Cabo Verde
Source: eLife. 2021 Jan 4;10:e63177. doi: 10.7554/eLife.63177 (PMC7815310; doi:10.7554/eLife.63177)
Supplement: Supplementary file 1. — File containing ENSEMBL gene IDs and associated GO terms for the 10 genes that overlap with region showing extreme iDAT signatures. [file elife-63177-supp1.zip › SupplementaryFile1.txt]

Chromosome 16:46582888-60359576 GO terms

GeneIDs:

ENSG00000171241
ENSG00000166123
ENSG00000171208
ENSG00000069329
ENSG00000140795
ENSG00000102893
ENSG00000129636
ENSG00000069345
ENSG00000155330
ENSG00000091651


Gene Ontology results:

Analysis Type:	PANTHER Overrepresentation Test (Released 20200728)
Annotation Version and Release Date:	GO Ontology database DOI:  10.5281/zenodo.4081749 Released 2020-10-09
Analyzed List:	upload_1 (Homo sapiens)
Reference List:	Homo sapiens (all genes in database)
Test Type:	FISHER
Correction:	FDR
GO biological process complete	Homo sapiens - REFLIST (20851)	upload_1 (10)	upload_1 (expected)	upload_1 (over/under)	upload_1 (fold Enrichment)	upload_1 (raw P-value)	upload_1 (FDR)
positive regulation of locomotion involved in locomotory behavior (GO:0090326)	1	1	.00	+	 > 100	9.59E-04	1.00E00
positive regulation of dopamine biosynthetic process (GO:1903181)	2	1	.00	+	 > 100	1.44E-03	1.00E00
regulation of dopamine biosynthetic process (GO:1903179)	2	1	.00	+	 > 100	1.44E-03	1.00E00
regulation of terminal button organization (GO:2000331)	2	1	.00	+	 > 100	1.44E-03	1.00E00
negative regulation of protein homooligomerization (GO:0032463)	2	1	.00	+	 > 100	1.44E-03	1.00E00
negative regulation of protein oligomerization (GO:0032460)	2	1	.00	+	 > 100	1.44E-03	1.00E00
negative regulation of vacuolar transport (GO:1903336)	2	1	.00	+	 > 100	1.44E-03	1.00E00
negative regulation of late endosome to lysosome transport (GO:1902823)	2	1	.00	+	 > 100	1.44E-03	1.00E00
regulation of kainate selective glutamate receptor activity (GO:2000312)	3	1	.00	+	 > 100	1.92E-03	1.00E00
regulation of protein homooligomerization (GO:0032462)	3	1	.00	+	 > 100	1.92E-03	1.00E00
sarcomerogenesis (GO:0048769)	3	1	.00	+	 > 100	1.92E-03	1.00E00
mitochondrion-derived vesicle mediated transport (GO:0099075)	3	1	.00	+	 > 100	1.92E-03	1.00E00
mitochondrion to lysosome transport (GO:0099074)	3	1	.00	+	 > 100	1.92E-03	1.00E00
positive regulation of Wnt protein secretion (GO:0061357)	3	1	.00	+	 > 100	1.92E-03	1.00E00
regulation of vascular permeability involved in acute inflammatory response (GO:0002528)	4	1	.00	+	 > 100	2.39E-03	1.00E00
positive regulation of sarcomere organization (GO:0060298)	4	1	.00	+	 > 100	2.39E-03	1.00E00
regulation of protein oligomerization (GO:0032459)	4	1	.00	+	 > 100	2.39E-03	1.00E00
L-alanine catabolic process (GO:0042853)	4	1	.00	+	 > 100	2.39E-03	1.00E00
L-alanine metabolic process (GO:0042851)	4	1	.00	+	 > 100	2.39E-03	1.00E00
negative regulation of lysosomal protein catabolic process (GO:1905166)	4	1	.00	+	 > 100	2.39E-03	1.00E00
negative regulation of protein catabolic process in the vacuole (GO:1904351)	4	1	.00	+	 > 100	2.39E-03	1.00E00
regulation of Wnt protein secretion (GO:0061356)	4	1	.00	+	 > 100	2.39E-03	1.00E00
regulation of late endosome to lysosome transport (GO:1902822)	4	1	.00	+	 > 100	2.39E-03	1.00E00
positive regulation of dopamine receptor signaling pathway (GO:0060161)	5	1	.00	+	 > 100	2.87E-03	1.00E00
alanine catabolic process (GO:0006524)	5	1	.00	+	 > 100	2.87E-03	1.00E00
alanine metabolic process (GO:0006522)	5	1	.00	+	 > 100	2.87E-03	1.00E00
regulation of locomotion involved in locomotory behavior (GO:0090325)	5	1	.00	+	 > 100	2.87E-03	1.00E00
pyruvate family amino acid catabolic process (GO:0009080)	5	1	.00	+	 > 100	2.87E-03	1.00E00
pyruvate family amino acid metabolic process (GO:0009078)	5	1	.00	+	 > 100	2.87E-03	1.00E00
regulation of vacuolar transport (GO:1903335)	5	1	.00	+	 > 100	2.87E-03	1.00E00
positive regulation of dopamine metabolic process (GO:0045964)	6	1	.00	+	 > 100	3.35E-03	1.00E00
positive regulation of catecholamine metabolic process (GO:0045915)	6	1	.00	+	 > 100	3.35E-03	1.00E00
regulation of sarcomere organization (GO:0060297)	7	1	.00	+	 > 100	3.83E-03	1.00E00
voluntary musculoskeletal movement (GO:0050882)	7	1	.00	+	 > 100	3.83E-03	1.00E00
neurotransmitter receptor transport, endosome to plasma membrane (GO:0099639)	8	1	.00	+	 > 100	4.31E-03	1.00E00
neurotransmitter receptor transport, endosome to postsynaptic membrane (GO:0098887)	8	1	.00	+	 > 100	4.31E-03	1.00E00
endosome to plasma membrane protein transport (GO:0099638)	9	1	.00	+	 > 100	4.78E-03	1.00E00
mitochondrial fragmentation involved in apoptotic process (GO:0043653)	9	1	.00	+	 > 100	4.78E-03	1.00E00
regulation of lysosomal protein catabolic process (GO:1905165)	9	1	.00	+	 > 100	4.78E-03	1.00E00
positive regulation of cellular amine metabolic process (GO:0033240)	10	1	.00	+	 > 100	5.26E-03	1.00E00
regulation of dopamine receptor signaling pathway (GO:0060159)	11	1	.01	+	 > 100	5.74E-03	1.00E00
regulation of protein catabolic process in the vacuole (GO:1904350)	11	1	.01	+	 > 100	5.74E-03	1.00E00
protein localization to endosome (GO:0036010)	12	1	.01	+	 > 100	6.22E-03	1.00E00
regulation of dendritic spine maintenance (GO:1902950)	12	1	.01	+	 > 100	6.22E-03	1.00E00
neurotransmitter receptor transport to postsynaptic membrane (GO:0098969)	14	1	.01	+	 > 100	7.17E-03	1.00E00
neurotransmitter receptor transport to plasma membrane (GO:0098877)	14	1	.01	+	 > 100	7.17E-03	1.00E00
establishment of protein localization to postsynaptic membrane (GO:1903540)	14	1	.01	+	 > 100	7.17E-03	1.00E00
negative regulation of cell division (GO:0051782)	17	1	.01	+	 > 100	8.60E-03	1.00E00
2-oxoglutarate metabolic process (GO:0006103)	17	1	.01	+	 > 100	8.60E-03	1.00E00
positive regulation of mitochondrial fission (GO:0090141)	17	1	.01	+	 > 100	8.60E-03	1.00E00
glycogen catabolic process (GO:0005980)	18	1	.01	+	 > 100	9.07E-03	1.00E00
cardiac myofibril assembly (GO:0055003)	18	1	.01	+	 > 100	9.07E-03	1.00E00
glucan catabolic process (GO:0009251)	19	1	.01	+	 > 100	9.55E-03	1.00E00
protein refolding (GO:0042026)	19	1	.01	+	 > 100	9.55E-03	1.00E00
cellular polysaccharide catabolic process (GO:0044247)	20	1	.01	+	 > 100	1.00E-02	1.00E00
regulation of catecholamine metabolic process (GO:0042069)	20	1	.01	+	 > 100	1.00E-02	1.00E00
regulation of dopamine metabolic process (GO:0042053)	20	1	.01	+	 > 100	1.00E-02	1.00E00
transcytosis (GO:0045056)	21	1	.01	+	99.29	1.05E-02	1.00E00
polysaccharide catabolic process (GO:0000272)	22	1	.01	+	94.78	1.10E-02	1.00E00
retrograde transport, endosome to plasma membrane (GO:1990126)	26	1	.01	+	80.20	1.29E-02	1.00E00
regulation of mitochondrial fission (GO:0090140)	27	1	.01	+	77.23	1.33E-02	1.00E00
positive regulation of behavior (GO:0048520)	28	1	.01	+	74.47	1.38E-02	1.00E00
protein localization to postsynaptic membrane (GO:1903539)	29	1	.01	+	71.90	1.43E-02	1.00E00
regulation of presynapse assembly (GO:1905606)	30	1	.01	+	69.50	1.48E-02	1.00E00
regulation of presynapse organization (GO:0099174)	31	1	.01	+	67.26	1.52E-02	1.00E00
DNA replication initiation (GO:0006270)	32	1	.02	+	65.16	1.57E-02	1.00E00
neurotransmitter receptor transport (GO:0099637)	34	1	.02	+	61.33	1.67E-02	1.00E00
protein localization to postsynapse (GO:0062237)	34	1	.02	+	61.33	1.67E-02	1.00E00
sarcomere organization (GO:0045214)	38	1	.02	+	54.87	1.85E-02	1.00E00
cellular carbohydrate catabolic process (GO:0044275)	39	1	.02	+	53.46	1.90E-02	1.00E00
regulation of postsynaptic membrane neurotransmitter receptor levels (GO:0099072)	39	1	.02	+	53.46	1.90E-02	1.00E00
receptor localization to synapse (GO:0097120)	39	1	.02	+	53.46	1.90E-02	1.00E00
musculoskeletal movement (GO:0050881)	44	1	.02	+	47.39	2.14E-02	1.00E00
multicellular organismal movement (GO:0050879)	44	1	.02	+	47.39	2.14E-02	1.00E00
positive regulation of striated muscle cell differentiation (GO:0051155)	44	1	.02	+	47.39	2.14E-02	1.00E00
establishment of protein localization to plasma membrane (GO:0061951)	47	1	.02	+	44.36	2.28E-02	1.00E00
regulation of vascular permeability (GO:0043114)	48	1	.02	+	43.44	2.32E-02	1.00E00
protein destabilization (GO:0031648)	50	1	.02	+	41.70	2.42E-02	1.00E00
glycogen metabolic process (GO:0005977)	54	1	.03	+	38.61	2.61E-02	1.00E00
cardiac muscle cell development (GO:0055013)	54	1	.03	+	38.61	2.61E-02	1.00E00
cellular glucan metabolic process (GO:0006073)	55	1	.03	+	37.91	2.65E-02	1.00E00
glucan metabolic process (GO:0044042)	55	1	.03	+	37.91	2.65E-02	1.00E00
regulation of sodium ion transmembrane transporter activity (GO:2000649)	56	1	.03	+	37.23	2.70E-02	1.00E00
positive regulation of ATPase activity (GO:0032781)	56	1	.03	+	37.23	2.70E-02	1.00E00
apoptotic mitochondrial changes (GO:0008637)	58	1	.03	+	35.95	2.79E-02	1.00E00
cardiac cell development (GO:0055006)	59	1	.03	+	35.34	2.84E-02	1.00E00
regulation of potassium ion transmembrane transporter activity (GO:1901016)	60	1	.03	+	34.75	2.89E-02	1.00E00
protein localization to synapse (GO:0035418)	60	1	.03	+	34.75	2.89E-02	1.00E00
myofibril assembly (GO:0030239)	60	1	.03	+	34.75	2.89E-02	1.00E00
regulation of sodium ion transmembrane transport (GO:1902305)	66	1	.03	+	31.59	3.17E-02	1.00E00
energy reserve metabolic process (GO:0006112)	68	1	.03	+	30.66	3.26E-02	1.00E00
regulation of behavior (GO:0050795)	70	1	.03	+	29.79	3.35E-02	1.00E00
lysosome organization (GO:0007040)	71	1	.03	+	29.37	3.40E-02	1.00E00
lytic vacuole organization (GO:0080171)	71	1	.03	+	29.37	3.40E-02	1.00E00
positive regulation of muscle cell differentiation (GO:0051149)	73	1	.04	+	28.56	3.49E-02	1.00E00
acute inflammatory response (GO:0002526)	74	1	.04	+	28.18	3.54E-02	1.00E00
negative regulation of cellular protein catabolic process (GO:1903363)	76	1	.04	+	27.44	3.63E-02	1.00E00
regulation of ATPase activity (GO:0043462)	79	1	.04	+	26.39	3.77E-02	1.00E00
fibroblast growth factor receptor signaling pathway (GO:0008543)	81	1	.04	+	25.74	3.86E-02	1.00E00
vesicle-mediated transport to the plasma membrane (GO:0098876)	82	1	.04	+	25.43	3.91E-02	1.00E00
regulation of striated muscle cell differentiation (GO:0051153)	82	1	.04	+	25.43	3.91E-02	1.00E00
cardiac muscle cell differentiation (GO:0055007)	82	1	.04	+	25.43	3.91E-02	1.00E00
cellular polysaccharide metabolic process (GO:0044264)	83	1	.04	+	25.12	3.96E-02	1.00E00
cellular amino acid biosynthetic process (GO:0008652)	83	1	.04	+	25.12	3.96E-02	1.00E00
regulation of neurotransmitter receptor activity (GO:0099601)	84	1	.04	+	24.82	4.00E-02	1.00E00
regulation of potassium ion transmembrane transport (GO:1901379)	84	1	.04	+	24.82	4.00E-02	1.00E00
regulation of postsynapse organization (GO:0099175)	85	1	.04	+	24.53	4.05E-02	1.00E00
regulation of cellular amine metabolic process (GO:0033238)	87	1	.04	+	23.97	4.14E-02	1.00E00
polysaccharide metabolic process (GO:0005976)	87	1	.04	+	23.97	4.14E-02	1.00E00
protein localization to cell junction (GO:1902414)	88	1	.04	+	23.69	4.19E-02	1.00E00
regulation of sodium ion transport (GO:0002028)	90	1	.04	+	23.17	4.28E-02	1.00E00
retrograde transport, endosome to Golgi (GO:0042147)	93	1	.04	+	22.42	4.42E-02	1.00E00
dicarboxylic acid metabolic process (GO:0043648)	94	1	.05	+	22.18	4.46E-02	1.00E00
positive regulation of mitochondrion organization (GO:0010822)	95	1	.05	+	21.95	4.51E-02	1.00E00
regulation of neural precursor cell proliferation (GO:2000177)	96	1	.05	+	21.72	4.55E-02	1.00E00
cellular component assembly involved in morphogenesis (GO:0010927)	98	1	.05	+	21.28	4.65E-02	1.00E00
regulation of potassium ion transport (GO:0043266)	99	1	.05	+	21.06	4.69E-02	1.00E00
regulation of actomyosin structure organization (GO:0110020)	101	1	.05	+	20.64	4.78E-02	1.00E00
regulation of synapse assembly (GO:0051963)	101	1	.05	+	20.64	4.78E-02	1.00E00
response to heat (GO:0009408)	101	1	.05	+	20.64	4.78E-02	1.00E00
alpha-amino acid catabolic process (GO:1901606)	105	1	.05	+	19.86	4.97E-02	1.00E00
lysosomal transport (GO:0007041)	107	1	.05	+	19.49	5.06E-02	1.00E00
cardiocyte differentiation (GO:0035051)	110	1	.05	+	18.96	5.20E-02	1.00E00
cellular response to fibroblast growth factor stimulus (GO:0044344)	111	1	.05	+	18.78	5.24E-02	1.00E00
actomyosin structure organization (GO:0031032)	111	1	.05	+	18.78	5.24E-02	1.00E00
vesicle-mediated transport in synapse (GO:0099003)	116	1	.06	+	17.98	5.47E-02	1.00E00
response to fibroblast growth factor (GO:0071774)	117	1	.06	+	17.82	5.52E-02	1.00E00
negative regulation of cellular protein localization (GO:1903828)	121	1	.06	+	17.23	5.70E-02	1.00E00
carbohydrate catabolic process (GO:0016052)	121	1	.06	+	17.23	5.70E-02	1.00E00
negative regulation of protein catabolic process (GO:0042177)	122	1	.06	+	17.09	5.74E-02	1.00E00
cellular amino acid catabolic process (GO:0009063)	124	1	.06	+	16.82	5.83E-02	1.00E00
G1/S transition of mitotic cell cycle (GO:0000082)	129	1	.06	+	16.16	6.06E-02	1.00E00
cell cycle G1/S phase transition (GO:0044843)	131	1	.06	+	15.92	6.15E-02	1.00E00
striated muscle cell development (GO:0055002)	131	1	.06	+	15.92	6.15E-02	1.00E00
regulation of muscle cell differentiation (GO:0051147)	138	1	.07	+	15.11	6.47E-02	1.00E00
negative regulation of protein-containing complex assembly (GO:0031333)	139	1	.07	+	15.00	6.51E-02	1.00E00
DNA-dependent DNA replication (GO:0006261)	141	1	.07	+	14.79	6.60E-02	1.00E00
vacuole organization (GO:0007033)	143	1	.07	+	14.58	6.69E-02	1.00E00
muscle cell development (GO:0055001)	145	1	.07	+	14.38	6.78E-02	1.00E00
cytosolic transport (GO:0016482)	148	1	.07	+	14.09	6.92E-02	1.00E00
vacuolar transport (GO:0007034)	150	1	.07	+	13.90	7.01E-02	1.00E00
positive regulation of canonical Wnt signaling pathway (GO:0090263)	150	1	.07	+	13.90	7.01E-02	1.00E00
positive regulation of cellular protein catabolic process (GO:1903364)	151	1	.07	+	13.81	7.05E-02	1.00E00
cardiac muscle tissue development (GO:0048738)	157	1	.08	+	13.28	7.32E-02	1.00E00
regulation of mitochondrion organization (GO:0010821)	165	1	.08	+	12.64	7.68E-02	1.00E00
regulation of macroautophagy (GO:0016241)	166	1	.08	+	12.56	7.72E-02	1.00E00
response to temperature stimulus (GO:0009266)	168	1	.08	+	12.41	7.81E-02	1.00E00
positive regulation of protein secretion (GO:0050714)	170	1	.08	+	12.27	7.90E-02	1.00E00
regulation of cell division (GO:0051302)	173	1	.08	+	12.05	8.04E-02	1.00E00
cellular response to interleukin-1 (GO:0071347)	176	1	.08	+	11.85	8.17E-02	1.00E00
cellular carbohydrate metabolic process (GO:0044262)	176	1	.08	+	11.85	8.17E-02	1.00E00
regulation of signaling receptor activity (GO:0010469)	177	1	.08	+	11.78	8.21E-02	1.00E00
positive regulation of Wnt signaling pathway (GO:0030177)	183	1	.09	+	11.39	8.48E-02	1.00E00
regulation of cation channel activity (GO:2001257)	187	1	.09	+	11.15	8.66E-02	1.00E00
positive regulation of peptide secretion (GO:0002793)	193	1	.09	+	10.80	8.92E-02	1.00E00
protein localization to plasma membrane (GO:0072659)	196	1	.09	+	10.64	9.05E-02	1.00E00
regulation of cell junction assembly (GO:1901888)	199	1	.10	+	10.48	9.19E-02	1.00E00
positive regulation of supramolecular fiber organization (GO:1902905)	200	1	.10	+	10.43	9.23E-02	1.00E00
response to interleukin-1 (GO:0070555)	201	1	.10	+	10.37	9.27E-02	1.00E00
striated muscle cell differentiation (GO:0051146)	202	1	.10	+	10.32	9.32E-02	1.00E00
regulation of synapse organization (GO:0050807)	204	1	.10	+	10.22	9.41E-02	1.00E00
alpha-amino acid metabolic process (GO:1901605)	207	1	.10	+	10.07	9.54E-02	1.00E00
negative regulation of neuron death (GO:1901215)	215	1	.10	+	9.70	9.89E-02	1.00E00
regulation of synapse structure or activity (GO:0050803)	215	1	.10	+	9.70	9.89E-02	1.00E00
positive regulation of cytoskeleton organization (GO:0051495)	218	1	.10	+	9.56	1.00E-01	1.00E00
DNA replication (GO:0006260)	225	1	.11	+	9.27	1.03E-01	1.00E00
protein folding (GO:0006457)	229	1	.11	+	9.11	1.05E-01	1.00E00
energy derivation by oxidation of organic compounds (GO:0015980)	230	1	.11	+	9.07	1.05E-01	1.00E00
positive regulation of protein catabolic process (GO:0045732)	232	1	.11	+	8.99	1.06E-01	1.00E00
mitochondrial transport (GO:0006839)	233	1	.11	+	8.95	1.07E-01	1.00E00
protein localization to cell periphery (GO:1990778)	233	1	.11	+	8.95	1.07E-01	1.00E00
endosomal transport (GO:0016197)	235	1	.11	+	8.87	1.08E-01	1.00E00
muscle cell differentiation (GO:0042692)	246	1	.12	+	8.48	1.12E-01	1.00E00
regulation of cellular protein catabolic process (GO:1903362)	252	1	.12	+	8.27	1.15E-01	1.00E00
negative regulation of cellular catabolic process (GO:0031330)	254	1	.12	+	8.21	1.16E-01	1.00E00
protein-containing complex localization (GO:0031503)	255	1	.12	+	8.18	1.16E-01	1.00E00
vascular process in circulatory system (GO:0003018)	266	1	.13	+	7.84	1.21E-01	1.00E00
organic acid catabolic process (GO:0016054)	267	1	.13	+	7.81	1.21E-01	1.00E00
carboxylic acid catabolic process (GO:0046395)	267	1	.13	+	7.81	1.21E-01	1.00E00
regulation of ion transmembrane transporter activity (GO:0032412)	270	1	.13	+	7.72	1.23E-01	1.00E00
striated muscle tissue development (GO:0014706)	277	1	.13	+	7.53	1.26E-01	1.00E00
regulation of transmembrane transporter activity (GO:0022898)	281	1	.13	+	7.42	1.27E-01	1.00E00
mitotic cell cycle phase transition (GO:0044772)	290	1	.14	+	7.19	1.31E-01	1.00E00
muscle tissue development (GO:0060537)	292	1	.14	+	7.14	1.32E-01	1.00E00
regulation of transporter activity (GO:0032409)	293	1	.14	+	7.12	1.32E-01	1.00E00
establishment of protein localization to membrane (GO:0090150)	293	1	.14	+	7.12	1.32E-01	1.00E00
cellular amino acid metabolic process (GO:0006520)	295	1	.14	+	7.07	1.33E-01	1.00E00
regulation of canonical Wnt signaling pathway (GO:0060828)	296	1	.14	+	7.04	1.34E-01	1.00E00
cell cycle phase transition (GO:0044770)	298	1	.14	+	7.00	1.34E-01	1.00E00
regulation of protein stability (GO:0031647)	304	1	.15	+	6.86	1.37E-01	1.00E00
positive regulation of organelle organization (GO:0010638)	608	2	.29	+	6.86	3.29E-02	1.00E00
negative regulation of catabolic process (GO:0009895)	313	1	.15	+	6.66	1.41E-01	1.00E00
carboxylic acid biosynthetic process (GO:0046394)	314	1	.15	+	6.64	1.41E-01	1.00E00
organic acid biosynthetic process (GO:0016053)	315	1	.15	+	6.62	1.42E-01	1.00E00
positive regulation of secretion by cell (GO:1903532)	316	1	.15	+	6.60	1.42E-01	1.00E00
regulation of neuron death (GO:1901214)	321	1	.15	+	6.50	1.44E-01	1.00E00
negative regulation of inflammatory response (GO:0050728)	324	1	.16	+	6.44	1.45E-01	1.00E00
regulation of protein secretion (GO:0050708)	342	1	.16	+	6.10	1.53E-01	1.00E00
regulation of autophagy (GO:0010506)	342	1	.16	+	6.10	1.53E-01	1.00E00
positive regulation of secretion (GO:0051047)	344	1	.16	+	6.06	1.54E-01	1.00E00
cell-cell signaling by wnt (GO:0198738)	346	1	.17	+	6.03	1.54E-01	1.00E00
Wnt signaling pathway (GO:0016055)	346	1	.17	+	6.03	1.54E-01	1.00E00
regulation of cation transmembrane transport (GO:1904062)	356	1	.17	+	5.86	1.59E-01	1.00E00
positive regulation of protein transport (GO:0051222)	358	1	.17	+	5.82	1.59E-01	1.00E00
regulation of actin cytoskeleton organization (GO:0032956)	368	1	.18	+	5.67	1.63E-01	1.00E00
regulation of peptide secretion (GO:0002791)	372	1	.18	+	5.61	1.65E-01	1.00E00
positive regulation of establishment of protein localization (GO:1904951)	374	1	.18	+	5.58	1.66E-01	1.00E00
regulation of Wnt signaling pathway (GO:0030111)	375	1	.18	+	5.56	1.66E-01	1.00E00
regulation of supramolecular fiber organization (GO:1902903)	379	1	.18	+	5.50	1.68E-01	1.00E00
regulation of protein catabolic process (GO:0042176)	394	1	.19	+	5.29	1.74E-01	1.00E00
negative regulation of defense response (GO:0031348)	398	1	.19	+	5.24	1.76E-01	1.00E00
regulation of metal ion transport (GO:0010959)	398	1	.19	+	5.24	1.76E-01	1.00E00
positive regulation of cellular catabolic process (GO:0031331)	399	1	.19	+	5.23	1.76E-01	1.00E00
blood circulation (GO:0008015)	406	1	.19	+	5.14	1.79E-01	1.00E00
regulation of actin filament-based process (GO:0032970)	409	1	.20	+	5.10	1.80E-01	1.00E00
generation of precursor metabolites and energy (GO:0006091)	413	1	.20	+	5.05	1.82E-01	1.00E00
cell surface receptor signaling pathway involved in cell-cell signaling (GO:1905114)	418	1	.20	+	4.99	1.84E-01	1.00E00
small molecule catabolic process (GO:0044282)	434	1	.21	+	4.80	1.90E-01	1.00E00
negative regulation of transport (GO:0051051)	449	1	.22	+	4.64	1.96E-01	1.00E00
regulation of protein-containing complex assembly (GO:0043254)	459	1	.22	+	4.54	2.00E-01	1.00E00
mitochondrion organization (GO:0007005)	465	1	.22	+	4.48	2.02E-01	1.00E00
positive regulation of catabolic process (GO:0009896)	467	1	.22	+	4.46	2.03E-01	1.00E00
muscle structure development (GO:0061061)	478	1	.23	+	4.36	2.07E-01	1.00E00
protein phosphorylation (GO:0006468)	967	2	.46	+	4.31	7.57E-02	1.00E00
carbohydrate metabolic process (GO:0005975)	494	1	.24	+	4.22	2.14E-01	1.00E00
regulation of ion transmembrane transport (GO:0034765)	497	1	.24	+	4.20	2.15E-01	1.00E00
circulatory system process (GO:0003013)	498	1	.24	+	4.19	2.15E-01	1.00E00
cellular response to growth factor stimulus (GO:0071363)	500	1	.24	+	4.17	2.16E-01	1.00E00
supramolecular fiber organization (GO:0097435)	504	1	.24	+	4.14	2.17E-01	1.00E00
inflammatory response (GO:0006954)	517	1	.25	+	4.03	2.22E-01	1.00E00
heart development (GO:0007507)	524	1	.25	+	3.98	2.25E-01	1.00E00
transmembrane receptor protein tyrosine kinase signaling pathway (GO:0007169)	526	1	.25	+	3.96	2.26E-01	1.00E00
protein localization to membrane (GO:0072657)	526	1	.25	+	3.96	2.26E-01	1.00E00
response to growth factor (GO:0070848)	528	1	.25	+	3.95	2.27E-01	1.00E00
regulation of cytoskeleton organization (GO:0051493)	534	1	.26	+	3.90	2.29E-01	1.00E00
actin cytoskeleton organization (GO:0030036)	536	1	.26	+	3.89	2.30E-01	1.00E00
regulation of inflammatory response (GO:0050727)	551	1	.26	+	3.78	2.35E-01	1.00E00
negative regulation of response to external stimulus (GO:0032102)	557	1	.27	+	3.74	2.38E-01	1.00E00
positive regulation of locomotion (GO:0040017)	561	1	.27	+	3.72	2.39E-01	1.00E00
regulation of cellular protein localization (GO:1903827)	568	1	.27	+	3.67	2.42E-01	1.00E00
positive regulation of cellular component organization (GO:0051130)	1161	2	.56	+	3.59	1.04E-01	1.00E00
regulation of transmembrane transport (GO:0034762)	583	1	.28	+	3.58	2.47E-01	1.00E00
small molecule biosynthetic process (GO:0044283)	590	1	.28	+	3.53	2.50E-01	1.00E00
regulation of organelle organization (GO:0033043)	1211	2	.58	+	3.44	1.11E-01	1.00E00
actin filament-based process (GO:0030029)	612	1	.29	+	3.41	2.58E-01	1.00E00
cellular component morphogenesis (GO:0032989)	617	1	.30	+	3.38	2.60E-01	1.00E00
regulation of protein transport (GO:0051223)	623	1	.30	+	3.35	2.62E-01	1.00E00
regulation of plasma membrane bounded cell projection organization (GO:0120035)	630	1	.30	+	3.31	2.65E-01	1.00E00
regulation of secretion by cell (GO:1903530)	630	1	.30	+	3.31	2.65E-01	1.00E00
positive regulation of developmental process (GO:0051094)	1278	2	.61	+	3.26	1.22E-01	1.00E00
regulation of cell projection organization (GO:0031344)	646	1	.31	+	3.23	2.70E-01	1.00E00
regulation of establishment of protein localization (GO:0070201)	648	1	.31	+	3.22	2.71E-01	1.00E00
phosphorylation (GO:0016310)	1301	2	.62	+	3.21	1.26E-01	1.00E00
regulation of peptide transport (GO:0090087)	655	1	.31	+	3.18	2.74E-01	1.00E00
mitotic cell cycle process (GO:1903047)	680	1	.33	+	3.07	2.82E-01	1.00E00
regulation of secretion (GO:0051046)	687	1	.33	+	3.04	2.85E-01	1.00E00
negative regulation of cellular component organization (GO:0051129)	711	1	.34	+	2.93	2.93E-01	1.00E00
regulation of ion transport (GO:0043269)	721	1	.35	+	2.89	2.97E-01	1.00E00
enzyme linked receptor protein signaling pathway (GO:0007167)	732	1	.35	+	2.85	3.01E-01	1.00E00
mitotic cell cycle (GO:0000278)	757	1	.36	+	2.75	3.09E-01	1.00E00
DNA metabolic process (GO:0006259)	769	1	.37	+	2.71	3.14E-01	1.00E00
organelle assembly (GO:0070925)	773	1	.37	+	2.70	3.15E-01	1.00E00
protein localization to organelle (GO:0033365)	779	1	.37	+	2.68	3.17E-01	1.00E00
positive regulation of hydrolase activity (GO:0051345)	781	1	.37	+	2.67	3.18E-01	1.00E00
regulation of cell population proliferation (GO:0042127)	1667	2	.80	+	2.50	1.88E-01	1.00E00
positive regulation of cell differentiation (GO:0045597)	837	1	.40	+	2.49	3.36E-01	1.00E00
viral process (GO:0016032)	845	1	.41	+	2.47	3.39E-01	1.00E00
regulation of cellular localization (GO:0060341)	848	1	.41	+	2.46	3.40E-01	1.00E00
regulation of defense response (GO:0031347)	857	1	.41	+	2.43	3.43E-01	1.00E00
regulation of cellular catabolic process (GO:0031329)	866	1	.42	+	2.41	3.46E-01	1.00E00
circulatory system development (GO:0072359)	871	1	.42	+	2.39	3.48E-01	1.00E00
anatomical structure formation involved in morphogenesis (GO:0048646)	889	1	.43	+	2.35	3.53E-01	1.00E00
organic substance catabolic process (GO:1901575)	1782	2	.85	+	2.34	2.08E-01	1.00E00
regulation of transport (GO:0051049)	1805	2	.87	+	2.31	2.13E-01	1.00E00
carboxylic acid metabolic process (GO:0019752)	904	1	.43	+	2.31	3.58E-01	1.00E00
cellular catabolic process (GO:0044248)	1830	2	.88	+	2.28	2.17E-01	1.00E00
apoptotic process (GO:0006915)	916	1	.44	+	2.28	3.62E-01	1.00E00
symbiotic process (GO:0044403)	936	1	.45	+	2.23	3.69E-01	1.00E00
positive regulation of transport (GO:0051050)	939	1	.45	+	2.22	3.69E-01	1.00E00
positive regulation of cell population proliferation (GO:0008284)	941	1	.45	+	2.22	3.70E-01	1.00E00
regulation of protein localization (GO:0032880)	960	1	.46	+	2.17	3.76E-01	1.00E00
regulation of cellular component biogenesis (GO:0044087)	970	1	.47	+	2.15	3.79E-01	1.00E00
oxidation-reduction process (GO:0055114)	970	1	.47	+	2.15	3.79E-01	1.00E00
regulation of anatomical structure morphogenesis (GO:0022603)	980	1	.47	+	2.13	3.82E-01	1.00E00
intracellular protein transport (GO:0006886)	992	1	.48	+	2.10	3.86E-01	1.00E00
oxoacid metabolic process (GO:0043436)	996	1	.48	+	2.09	3.87E-01	1.00E00
regulation of locomotion (GO:0040012)	998	1	.48	+	2.09	3.88E-01	1.00E00
organic acid metabolic process (GO:0006082)	1017	1	.49	+	2.05	3.94E-01	1.00E00
negative regulation of cell death (GO:0060548)	1025	1	.49	+	2.03	3.96E-01	1.00E00
regulation of catabolic process (GO:0009894)	1029	1	.49	+	2.03	3.97E-01	1.00E00
cellular response to cytokine stimulus (GO:0071345)	1038	1	.50	+	2.01	4.00E-01	1.00E00
programmed cell death (GO:0012501)	1049	1	.50	+	1.99	4.03E-01	1.00E00
catabolic process (GO:0009056)	2103	2	1.01	+	1.98	2.67E-01	1.00E00
negative regulation of cellular protein metabolic process (GO:0032269)	1054	1	.51	+	1.98	4.05E-01	1.00E00
cell cycle process (GO:0022402)	1059	1	.51	+	1.97	4.06E-01	1.00E00
macromolecule catabolic process (GO:0009057)	1060	1	.51	+	1.97	4.07E-01	1.00E00
phosphate-containing compound metabolic process (GO:0006796)	2170	2	1.04	+	1.92	2.80E-01	1.00E00
cell death (GO:0008219)	1086	1	.52	+	1.92	4.14E-01	1.00E00
organonitrogen compound catabolic process (GO:1901565)	1088	1	.52	+	1.92	4.15E-01	1.00E00
phosphorus metabolic process (GO:0006793)	2197	2	1.05	+	1.90	2.85E-01	1.00E00
negative regulation of protein metabolic process (GO:0051248)	1110	1	.53	+	1.88	4.22E-01	1.00E00
cell-cell signaling (GO:0007267)	1122	1	.54	+	1.86	4.25E-01	1.00E00
response to cytokine (GO:0034097)	1127	1	.54	+	1.85	4.27E-01	1.00E00
cellular response to endogenous stimulus (GO:0071495)	1149	1	.55	+	1.81	4.33E-01	1.00E00
response to abiotic stimulus (GO:0009628)	1165	1	.56	+	1.79	4.37E-01	1.00E00
cellular response to organic substance (GO:0071310)	2355	2	1.13	+	1.77	3.14E-01	1.00E00
regulation of cellular component organization (GO:0051128)	2373	2	1.14	+	1.76	3.18E-01	1.00E00
regulation of response to external stimulus (GO:0032101)	1204	1	.58	+	1.73	4.49E-01	1.00E00
cytoskeleton organization (GO:0007010)	1224	1	.59	+	1.70	4.54E-01	1.00E00
regulation of developmental process (GO:0050793)	2469	2	1.18	+	1.69	3.36E-01	1.00E00
cell surface receptor signaling pathway (GO:0007166)	2520	2	1.21	+	1.65	3.45E-01	1.00E00
regulation of hydrolase activity (GO:0051336)	1302	1	.62	+	1.60	4.75E-01	1.00E00
cellular biosynthetic process (GO:0044249)	2703	2	1.30	+	1.54	3.79E-01	1.00E00
cell cycle (GO:0007049)	1383	1	.66	+	1.51	4.97E-01	1.00E00
regulation of localization (GO:0032879)	2781	2	1.33	+	1.50	6.32E-01	1.00E00
organic substance biosynthetic process (GO:1901576)	2799	2	1.34	+	1.49	6.33E-01	1.00E00
organonitrogen compound biosynthetic process (GO:1901566)	1403	1	.67	+	1.49	5.02E-01	1.00E00
Unclassified (UNCLASSIFIED)	2839	2	1.36	+	1.47	6.35E-01	1.00E00
response to endogenous stimulus (GO:0009719)	1420	1	.68	+	1.47	5.06E-01	1.00E00
biosynthetic process (GO:0009058)	2861	2	1.37	+	1.46	6.36E-01	1.00E00
defense response (GO:0006952)	1433	1	.69	+	1.46	5.10E-01	1.00E00
cellular response to chemical stimulus (GO:0070887)	2932	2	1.41	+	1.42	6.40E-01	1.00E00
positive regulation of catalytic activity (GO:0043085)	1478	1	.71	+	1.41	5.21E-01	1.00E00
response to organic substance (GO:0010033)	3013	2	1.45	+	1.38	6.45E-01	1.00E00
protein transport (GO:0015031)	1509	1	.72	+	1.38	5.28E-01	1.00E00
intracellular transport (GO:0046907)	1526	1	.73	+	1.37	5.32E-01	1.00E00
regulation of molecular function (GO:0065009)	3076	2	1.48	+	1.36	6.49E-01	1.00E00
regulation of signal transduction (GO:0009966)	3078	2	1.48	+	1.35	6.49E-01	1.00E00
peptide transport (GO:0015833)	1540	1	.74	+	1.35	5.36E-01	1.00E00
positive regulation of signal transduction (GO:0009967)	1564	1	.75	+	1.33	5.42E-01	1.00E00
regulation of response to stress (GO:0080134)	1568	1	.75	+	1.33	5.43E-01	1.00E00
regulation of cell differentiation (GO:0045595)	1574	1	.75	+	1.32	5.44E-01	1.00E00
amide transport (GO:0042886)	1575	1	.76	+	1.32	5.44E-01	1.00E00
establishment of protein localization (GO:0045184)	1593	1	.76	+	1.31	5.48E-01	1.00E00
cellular protein modification process (GO:0006464)	3188	2	1.53	+	1.31	6.57E-01	1.00E00
protein modification process (GO:0036211)	3188	2	1.53	+	1.31	6.57E-01	1.00E00
positive regulation of cellular protein metabolic process (GO:0032270)	1627	1	.78	+	1.28	5.56E-01	1.00E00
cellular macromolecule biosynthetic process (GO:0034645)	1636	1	.78	+	1.27	5.58E-01	1.00E00
cellular protein localization (GO:0034613)	1643	1	.79	+	1.27	5.60E-01	1.00E00
cellular macromolecule localization (GO:0070727)	1652	1	.79	+	1.26	5.62E-01	1.00E00
cell development (GO:0048468)	1655	1	.79	+	1.26	5.63E-01	1.00E00
regulation of cell death (GO:0010941)	1666	1	.80	+	1.25	5.65E-01	1.00E00
macromolecule biosynthetic process (GO:0009059)	1682	1	.81	+	1.24	5.69E-01	1.00E00
cellular response to stimulus (GO:0051716)	6815	4	3.27	+	1.22	7.38E-01	1.00E00
positive regulation of protein metabolic process (GO:0051247)	1706	1	.82	+	1.22	5.74E-01	1.00E00
macromolecule modification (GO:0043412)	3412	2	1.64	+	1.22	6.72E-01	1.00E00
cellular macromolecule metabolic process (GO:0044260)	5145	3	2.47	+	1.22	7.16E-01	1.00E00
regulation of cell communication (GO:0010646)	3443	2	1.65	+	1.21	6.75E-01	1.00E00
positive regulation of cell communication (GO:0010647)	1726	1	.83	+	1.21	5.79E-01	1.00E00
positive regulation of signaling (GO:0023056)	1733	1	.83	+	1.20	5.80E-01	1.00E00
regulation of signaling (GO:0023051)	3479	2	1.67	+	1.20	6.77E-01	1.00E00
small molecule metabolic process (GO:0044281)	1748	1	.84	+	1.19	5.83E-01	1.00E00
cellular response to stress (GO:0033554)	1761	1	.84	+	1.18	5.86E-01	1.00E00
tissue development (GO:0009888)	1763	1	.85	+	1.18	5.87E-01	1.00E00
nitrogen compound metabolic process (GO:0006807)	7091	4	3.40	+	1.18	7.43E-01	1.00E00
organelle organization (GO:0006996)	3586	2	1.72	+	1.16	6.85E-01	1.00E00
organonitrogen compound metabolic process (GO:1901564)	5444	3	2.61	+	1.15	7.27E-01	1.00E00
negative regulation of response to stimulus (GO:0048585)	1824	1	.87	+	1.14	6.00E-01	1.00E00
response to stress (GO:0006950)	3663	2	1.76	+	1.14	6.91E-01	1.00E00
positive regulation of molecular function (GO:0044093)	1835	1	.88	+	1.14	6.02E-01	1.00E00
nitrogen compound transport (GO:0071705)	1861	1	.89	+	1.12	6.07E-01	1.00E00
primary metabolic process (GO:0044238)	7578	4	3.63	+	1.10	7.56E-01	1.00E00
positive regulation of cellular process (GO:0048522)	5695	3	2.73	+	1.10	1.00E00	1.00E00
regulation of cellular process (GO:0050794)	11395	6	5.46	+	1.10	1.00E00	1.00E00
cellular protein metabolic process (GO:0044267)	3822	2	1.83	+	1.09	1.00E00	1.00E00
cellular metabolic process (GO:0044237)	7784	4	3.73	+	1.07	1.00E00	1.00E00
positive regulation of cellular biosynthetic process (GO:0031328)	1966	1	.94	+	1.06	1.00E00	1.00E00
vesicle-mediated transport (GO:0016192)	1972	1	.95	+	1.06	1.00E00	1.00E00
regulation of biological process (GO:0050789)	11960	6	5.74	+	1.05	1.00E00	1.00E00
positive regulation of biosynthetic process (GO:0009891)	1998	1	.96	+	1.04	1.00E00	1.00E00
organic substance metabolic process (GO:0071704)	8011	4	3.84	+	1.04	1.00E00	1.00E00
regulation of biological quality (GO:0065008)	4033	2	1.93	+	1.03	1.00E00	1.00E00
negative regulation of gene expression (GO:0010629)	2024	1	.97	+	1.03	1.00E00	1.00E00
system process (GO:0003008)	2066	1	.99	+	1.01	1.00E00	1.00E00
positive regulation of biological process (GO:0048518)	6290	3	3.02	-	.99	1.00E00	1.00E00
biological regulation (GO:0065007)	12645	6	6.06	-	.99	1.00E00	1.00E00
macromolecule metabolic process (GO:0043170)	6333	3	3.04	-	.99	1.00E00	1.00E00
interspecies interaction between organisms (GO:0044419)	2129	1	1.02	-	.98	1.00E00	1.00E00
response to stimulus (GO:0050896)	8527	4	4.09	-	.98	1.00E00	1.00E00
regulation of response to stimulus (GO:0048583)	4287	2	2.06	-	.97	1.00E00	1.00E00
metabolic process (GO:0008152)	8592	4	4.12	-	.97	1.00E00	1.00E00
anatomical structure morphogenesis (GO:0009653)	2182	1	1.05	-	.96	1.00E00	1.00E00
protein localization (GO:0008104)	2198	1	1.05	-	.95	1.00E00	1.00E00
response to chemical (GO:0042221)	4401	2	2.11	-	.95	1.00E00	1.00E00
protein metabolic process (GO:0019538)	4407	2	2.11	-	.95	1.00E00	1.00E00
cellular process (GO:0009987)	15598	7	7.48	-	.94	7.20E-01	1.00E00
organic substance transport (GO:0071702)	2229	1	1.07	-	.94	1.00E00	1.00E00
nucleic acid metabolic process (GO:0090304)	2241	1	1.07	-	.93	1.00E00	1.00E00
biological_process (GO:0008150)	18012	8	8.64	-	.93	6.35E-01	1.00E00
positive regulation of gene expression (GO:0010628)	2302	1	1.10	-	.91	1.00E00	1.00E00
positive regulation of response to stimulus (GO:0048584)	2303	1	1.10	-	.91	1.00E00	1.00E00
establishment of localization in cell (GO:0051649)	2378	1	1.14	-	.88	1.00E00	1.00E00
regulation of catalytic activity (GO:0050790)	2391	1	1.15	-	.87	1.00E00	1.00E00
cellular component assembly (GO:0022607)	2394	1	1.15	-	.87	1.00E00	1.00E00
negative regulation of nitrogen compound metabolic process (GO:0051172)	2449	1	1.17	-	.85	1.00E00	1.00E00
negative regulation of cellular process (GO:0048523)	4952	2	2.37	-	.84	1.00E00	1.00E00
macromolecule localization (GO:0033036)	2561	1	1.23	-	.81	1.00E00	1.00E00
signal transduction (GO:0007165)	5168	2	2.48	-	.81	1.00E00	1.00E00
cellular component biogenesis (GO:0044085)	2654	1	1.27	-	.79	1.00E00	1.00E00
negative regulation of cellular metabolic process (GO:0031324)	2654	1	1.27	-	.79	1.00E00	1.00E00
regulation of cellular protein metabolic process (GO:0032268)	2668	1	1.28	-	.78	1.00E00	1.00E00
nucleobase-containing compound metabolic process (GO:0006139)	2743	1	1.32	-	.76	1.00E00	1.00E00
signaling (GO:0023052)	5520	2	2.65	-	.76	1.00E00	1.00E00
negative regulation of biological process (GO:0048519)	5592	2	2.68	-	.75	1.00E00	1.00E00
cell communication (GO:0007154)	5611	2	2.69	-	.74	1.00E00	1.00E00
regulation of protein metabolic process (GO:0051246)	2806	1	1.35	-	.74	1.00E00	1.00E00
cellular component organization (GO:0016043)	5703	2	2.74	-	.73	7.38E-01	1.00E00
negative regulation of macromolecule metabolic process (GO:0010605)	2908	1	1.39	-	.72	1.00E00	1.00E00
heterocycle metabolic process (GO:0046483)	2937	1	1.41	-	.71	1.00E00	1.00E00
cellular component organization or biogenesis (GO:0071840)	5922	2	2.84	-	.70	7.35E-01	1.00E00
cellular aromatic compound metabolic process (GO:0006725)	2987	1	1.43	-	.70	1.00E00	1.00E00
cellular localization (GO:0051641)	3005	1	1.44	-	.69	1.00E00	1.00E00
negative regulation of metabolic process (GO:0009892)	3155	1	1.51	-	.66	1.00E00	1.00E00
positive regulation of nitrogen compound metabolic process (GO:0051173)	3206	1	1.54	-	.65	1.00E00	1.00E00
organic cyclic compound metabolic process (GO:1901360)	3220	1	1.54	-	.65	1.00E00	1.00E00
animal organ development (GO:0048513)	3247	1	1.56	-	.64	1.00E00	1.00E00
positive regulation of cellular metabolic process (GO:0031325)	3392	1	1.63	-	.61	1.00E00	1.00E00
cellular nitrogen compound metabolic process (GO:0034641)	3405	1	1.63	-	.61	1.00E00	1.00E00
multicellular organismal process (GO:0032501)	6985	2	3.35	-	.60	5.12E-01	1.00E00
cell differentiation (GO:0030154)	3540	1	1.70	-	.59	1.00E00	1.00E00
positive regulation of macromolecule metabolic process (GO:0010604)	3571	1	1.71	-	.58	1.00E00	1.00E00
cellular developmental process (GO:0048869)	3596	1	1.72	-	.58	1.00E00	1.00E00
positive regulation of metabolic process (GO:0009893)	3861	1	1.85	-	.54	7.00E-01	1.00E00
regulation of cellular biosynthetic process (GO:0031326)	4172	1	2.00	-	.50	6.98E-01	1.00E00
regulation of biosynthetic process (GO:0009889)	4253	1	2.04	-	.49	6.98E-01	1.00E00
system development (GO:0048731)	4317	1	2.07	-	.48	6.98E-01	1.00E00
transport (GO:0006810)	4574	1	2.19	-	.46	7.01E-01	1.00E00
establishment of localization (GO:0051234)	4713	1	2.26	-	.44	4.73E-01	1.00E00
regulation of gene expression (GO:0010468)	4894	1	2.35	-	.43	4.70E-01	1.00E00
multicellular organism development (GO:0007275)	4906	1	2.35	-	.43	4.70E-01	1.00E00
anatomical structure development (GO:0048856)	5301	1	2.54	-	.39	4.69E-01	1.00E00
developmental process (GO:0032502)	5765	1	2.76	-	.36	3.02E-01	1.00E00
localization (GO:0051179)	5873	1	2.82	-	.36	3.01E-01	1.00E00
regulation of nitrogen compound metabolic process (GO:0051171)	5895	1	2.83	-	.35	3.00E-01	1.00E00
regulation of primary metabolic process (GO:0080090)	6086	1	2.92	-	.34	2.99E-01	1.00E00
regulation of cellular metabolic process (GO:0031323)	6304	1	3.02	-	.33	3.00E-01	1.00E00
regulation of macromolecule metabolic process (GO:0060255)	6491	1	3.11	-	.32	1.89E-01	1.00E00
regulation of metabolic process (GO:0019222)	7025	1	3.37	-	.30	1.80E-01	1.00E00
ion transmembrane transport (GO:0034220)	921	0	.44	-	 < 0.01	1.00E00	1.00E00
respiratory burst involved in defense response (GO:0002679)	7	0	.00	-	 < 0.01	1.00E00	1.00E00
response to lead ion (GO:0010288)	24	0	.01	-	 < 0.01	1.00E00	1.00E00
positive regulation of chronic inflammatory response (GO:0002678)	4	0	.00	-	 < 0.01	1.00E00	1.00E00
negative regulation of chronic inflammatory response (GO:0002677)	5	0	.00	-	 < 0.01	1.00E00	1.00E00
heat acclimation (GO:0010286)	5	0	.00	-	 < 0.01	1.00E00	1.00E00
regulation of chronic inflammatory response (GO:0002676)	10	0	.00	-	 < 0.01	1.00E00	1.00E00
positive regulation of acute inflammatory response (GO:0002675)	27	0	.01	-	 < 0.01	1.00E00	1.00E00
negative regulation of acute inflammatory response (GO:0002674)	14	0	.01	-	 < 0.01	1.00E00	1.00E00
regulation of acute inflammatory response (GO:0002673)	49	0	.02	-	 < 0.01	1.00E00	1.00E00
carbohydrate transmembrane transport (GO:0034219)	42	0	.02	-	 < 0.01	1.00E00	1.00E00
protein hexamerization (GO:0034214)	8	0	.00	-	 < 0.01	1.00E00	1.00E00
quinolinate catabolic process (GO:0034213)	1	0	.00	-	 < 0.01	1.00E00	1.00E00
positive regulation of T cell anergy (GO:0002669)	4	0	.00	-	 < 0.01	1.00E00	1.00E00
regulation of T cell anergy (GO:0002667)	7	0	.00	-	 < 0.01	1.00E00	1.00E00
positive regulation of T cell tolerance induction (GO:0002666)	8	0	.00	-	 < 0.01	1.00E00	1.00E00
regulation of T cell tolerance induction (GO:0002664)	12	0	.01	-	 < 0.01	1.00E00	1.00E00
detoxification of copper ion (GO:0010273)	16	0	.01	-	 < 0.01	1.00E00	1.00E00
positive regulation of B cell tolerance induction (GO:0002663)	2	0	.00	-	 < 0.01	1.00E00	1.00E00
response to silver ion (GO:0010272)	1	0	.00	-	 < 0.01	1.00E00	1.00E00
regulation of B cell tolerance induction (GO:0002661)	2	0	.00	-	 < 0.01	1.00E00	1.00E00
positive regulation of peripheral tolerance induction (GO:0002660)	2	0	.00	-	 < 0.01	1.00E00	1.00E00
amyloid-beta formation (GO:0034205)	8	0	.00	-	 < 0.01	1.00E00	1.00E00
lipid translocation (GO:0034204)	49	0	.02	-	 < 0.01	1.00E00	1.00E00
glycolipid translocation (GO:0034203)	2	0	.00	-	 < 0.01	1.00E00	1.00E00
response to oleic acid (GO:0034201)	6	0	.00	-	 < 0.01	1.00E00	1.00E00
response to selenium ion (GO:0010269)	11	0	.01	-	 < 0.01	1.00E00	1.00E00
regulation of peripheral tolerance induction (GO:0002658)	2	0	.00	-	 < 0.01	1.00E00	1.00E00
response to vitamin B1 (GO:0010266)	2	0	.00	-	 < 0.01	1.00E00	1.00E00
SCF complex assembly (GO:0010265)	6	0	.00	-	 < 0.01	1.00E00	1.00E00
positive regulation of tolerance induction dependent upon immune response (GO:0002654)	2	0	.00	-	 < 0.01	1.00E00	1.00E00
regulation of tolerance induction dependent upon immune response (GO:0002652)	3	0	.00	-	 < 0.01	1.00E00	1.00E00
positive regulation of tolerance induction to self antigen (GO:0002651)	1	0	.00	-	 < 0.01	1.00E00	1.00E00
animal organ senescence (GO:0010260)	3	0	.00	-	 < 0.01	1.00E00	1.00E00
positive regulation of chromatin assembly or disassembly (GO:0045799)	14	0	.01	-	 < 0.01	1.00E00	1.00E00
negative regulation of chromatin assembly or disassembly (GO:0045798)	5	0	.00	-	 < 0.01	1.00E00	1.00E00
positive regulation of intestinal cholesterol absorption (GO:0045797)	3	0	.00	-	 < 0.01	1.00E00	1.00E00
negative regulation of intestinal cholesterol absorption (GO:0045796)	2	0	.00	-	 < 0.01	1.00E00	1.00E00
positive regulation of cell volume (GO:0045795)	1	0	.00	-	 < 0.01	1.00E00	1.00E00
negative regulation of cell volume (GO:0045794)	5	0	.00	-	 < 0.01	1.00E00	1.00E00
positive regulation of cell size (GO:0045793)	12	0	.01	-	 < 0.01	1.00E00	1.00E00
negative regulation of cell size (GO:0045792)	10	0	.00	-	 < 0.01	1.00E00	1.00E00
multicellular organism aging (GO:0010259)	36	0	.02	-	 < 0.01	1.00E00	1.00E00
regulation of tolerance induction to self antigen (GO:0002649)	1	0	.00	-	 < 0.01	1.00E00	1.00E00
positive regulation of central tolerance induction (GO:0002648)	1	0	.00	-	 < 0.01	1.00E00	1.00E00
NADH dehydrogenase complex assembly (GO:0010257)	66	0	.03	-	 < 0.01	1.00E00	1.00E00
endomembrane system organization (GO:0010256)	453	0	.22	-	 < 0.01	1.00E00	1.00E00
regulation of central tolerance induction (GO:0002646)	1	0	.00	-	 < 0.01	1.00E00	1.00E00
glucose mediated signaling pathway (GO:0010255)	3	0	.00	-	 < 0.01	1.00E00	1.00E00
positive regulation of tolerance induction (GO:0002645)	11	0	.01	-	 < 0.01	1.00E00	1.00E00
negative regulation of tolerance induction (GO:0002644)	1	0	.00	-	 < 0.01	1.00E00	1.00E00
regulation of tolerance induction (GO:0002643)	19	0	.01	-	 < 0.01	1.00E00	1.00E00
positive regulation of immunoglobulin biosynthetic process (GO:0002642)	1	0	.00	-	 < 0.01	1.00E00	1.00E00
regulation of immunoglobulin biosynthetic process (GO:0002640)	1	0	.00	-	 < 0.01	1.00E00	1.00E00
positive regulation of cell cycle (GO:0045787)	396	0	.19	-	 < 0.01	1.00E00	1.00E00
negative regulation of cell cycle (GO:0045786)	577	0	.28	-	 < 0.01	1.00E00	1.00E00
positive regulation of cell adhesion (GO:0045785)	431	0	.21	-	 < 0.01	1.00E00	1.00E00
positive regulation of bone resorption (GO:0045780)	20	0	.01	-	 < 0.01	1.00E00	1.00E00
positive regulation of immunoglobulin production (GO:0002639)	46	0	.02	-	 < 0.01	1.00E00	1.00E00
establishment or maintenance of transmembrane electrochemical gradient (GO:0010248)	14	0	.01	-	 < 0.01	1.00E00	1.00E00
negative regulation of immunoglobulin production (GO:0002638)	14	0	.01	-	 < 0.01	1.00E00	1.00E00
regulation of immunoglobulin production (GO:0002637)	70	0	.03	-	 < 0.01	1.00E00	1.00E00
positive regulation of germinal center formation (GO:0002636)	3	0	.00	-	 < 0.01	1.00E00	1.00E00
negative regulation of germinal center formation (GO:0002635)	2	0	.00	-	 < 0.01	1.00E00	1.00E00
regulation of germinal center formation (GO:0002634)	9	0	.00	-	 < 0.01	1.00E00	1.00E00
response to organonitrogen compound (GO:0010243)	1001	0	.48	-	 < 0.01	1.00E00	1.00E00
negative regulation of bone resorption (GO:0045779)	16	0	.01	-	 < 0.01	1.00E00	1.00E00
positive regulation of ossification (GO:0045778)	51	0	.02	-	 < 0.01	1.00E00	1.00E00
positive regulation of blood pressure (GO:0045777)	42	0	.02	-	 < 0.01	1.00E00	1.00E00
negative regulation of blood pressure (GO:0045776)	50	0	.02	-	 < 0.01	1.00E00	1.00E00
positive regulation of axon extension (GO:0045773)	43	0	.02	-	 < 0.01	1.00E00	1.00E00
negative regulation of T cell antigen processing and presentation (GO:0002626)	1	0	.00	-	 < 0.01	1.00E00	1.00E00
regulation of T cell antigen processing and presentation (GO:0002625)	2	0	.00	-	 < 0.01	1.00E00	1.00E00
vascular transport (GO:0010232)	87	0	.04	-	 < 0.01	1.00E00	1.00E00
regulation of B cell antigen processing and presentation (GO:0002622)	1	0	.00	-	 < 0.01	1.00E00	1.00E00
negative regulation of asymmetric cell division (GO:0045769)	1	0	.00	-	 < 0.01	1.00E00	1.00E00
positive regulation of angiogenesis (GO:0045766)	159	0	.08	-	 < 0.01	1.00E00	1.00E00
regulation of angiogenesis (GO:0045765)	284	0	.14	-	 < 0.01	1.00E00	1.00E00
positive regulation of cellular amino acid metabolic process (GO:0045764)	4	0	.00	-	 < 0.01	1.00E00	1.00E00
negative regulation of cellular amino acid metabolic process (GO:0045763)	3	0	.00	-	 < 0.01	1.00E00	1.00E00
positive regulation of adenylate cyclase activity (GO:0045762)	10	0	.00	-	 < 0.01	1.00E00	1.00E00
regulation of adenylate cyclase activity (GO:0045761)	32	0	.02	-	 < 0.01	1.00E00	1.00E00
positive regulation of action potential (GO:0045760)	8	0	.00	-	 < 0.01	1.00E00	1.00E00
negative regulation of macrophage antigen processing and presentation (GO:0002617)	1	0	.00	-	 < 0.01	1.00E00	1.00E00
response to lithium ion (GO:0010226)	23	0	.01	-	 < 0.01	1.00E00	1.00E00
regulation of macrophage antigen processing and presentation (GO:0002616)	1	0	.00	-	 < 0.01	1.00E00	1.00E00
response to UV-C (GO:0010225)	15	0	.01	-	 < 0.01	1.00E00	1.00E00
response to UV-B (GO:0010224)	17	0	.01	-	 < 0.01	1.00E00	1.00E00
negative regulation of action potential (GO:0045759)	6	0	.00	-	 < 0.01	1.00E00	1.00E00
negative regulation of Toll signaling pathway (GO:0045751)	1	0	.00	-	 < 0.01	1.00E00	1.00E00
maintenance of DNA methylation (GO:0010216)	7	0	.00	-	 < 0.01	1.00E00	1.00E00
positive regulation of dendritic cell antigen processing and presentation (GO:0002606)	7	0	.00	-	 < 0.01	1.00E00	1.00E00
negative regulation of dendritic cell antigen processing and presentation (GO:0002605)	4	0	.00	-	 < 0.01	1.00E00	1.00E00
regulation of dendritic cell antigen processing and presentation (GO:0002604)	11	0	.01	-	 < 0.01	1.00E00	1.00E00
response to ionizing radiation (GO:0010212)	145	0	.07	-	 < 0.01	1.00E00	1.00E00
regulation of hexokinase activity (GO:1903299)	11	0	.01	-	 < 0.01	1.00E00	1.00E00
negative regulation of hypoxia-induced intrinsic apoptotic signaling pathway (GO:1903298)	5	0	.00	-	 < 0.01	1.00E00	1.00E00
regulation of hypoxia-induced intrinsic apoptotic signaling pathway (GO:1903297)	5	0	.00	-	 < 0.01	1.00E00	1.00E00
positive regulation of Notch signaling pathway (GO:0045747)	56	0	.03	-	 < 0.01	1.00E00	1.00E00
positive regulation of glutamate secretion, neurotransmission (GO:1903296)	3	0	.00	-	 < 0.01	1.00E00	1.00E00
negative regulation of Notch signaling pathway (GO:0045746)	39	0	.02	-	 < 0.01	1.00E00	1.00E00
positive regulation of G protein-coupled receptor signaling pathway (GO:0045745)	27	0	.01	-	 < 0.01	1.00E00	1.00E00
regulation of glutamate secretion, neurotransmission (GO:1903294)	3	0	.00	-	 < 0.01	1.00E00	1.00E00
negative regulation of G protein-coupled receptor signaling pathway (GO:0045744)	48	0	.02	-	 < 0.01	1.00E00	1.00E00
positive regulation of fibroblast growth factor receptor signaling pathway (GO:0045743)	8	0	.00	-	 < 0.01	1.00E00	1.00E00
protein localization to Golgi membrane (GO:1903292)	3	0	.00	-	 < 0.01	1.00E00	1.00E00
positive regulation of epidermal growth factor receptor signaling pathway (GO:0045742)	38	0	.02	-	 < 0.01	1.00E00	1.00E00
positive regulation of epidermal growth factor-activated receptor activity (GO:0045741)	13	0	.01	-	 < 0.01	1.00E00	1.00E00
positive regulation of DNA replication (GO:0045740)	40	0	.02	-	 < 0.01	1.00E00	1.00E00
positive regulation of DNA repair (GO:0045739)	79	0	.04	-	 < 0.01	1.00E00	1.00E00
positive regulation of potassium ion import across plasma membrane (GO:1903288)	7	0	.00	-	 < 0.01	1.00E00	1.00E00
negative regulation of DNA repair (GO:0045738)	35	0	.02	-	 < 0.01	1.00E00	1.00E00
arginine catabolic process to proline (GO:0019493)	1	0	.00	-	 < 0.01	1.00E00	1.00E00
positive regulation of cyclin-dependent protein serine/threonine kinase activity (GO:0045737)	30	0	.01	-	 < 0.01	1.00E00	1.00E00
regulation of potassium ion import (GO:1903286)	8	0	.00	-	 < 0.01	1.00E00	1.00E00
negative regulation of cyclin-dependent protein serine/threonine kinase activity (GO:0045736)	29	0	.01	-	 < 0.01	1.00E00	1.00E00
positive regulation of hydrogen peroxide catabolic process (GO:1903285)	2	0	.00	-	 < 0.01	1.00E00	1.00E00
positive regulation of glutathione peroxidase activity (GO:1903284)	1	0	.00	-	 < 0.01	1.00E00	1.00E00
regulation of glutathione peroxidase activity (GO:1903282)	1	0	.00	-	 < 0.01	1.00E00	1.00E00
positive regulation of calcium:sodium antiporter activity (GO:1903281)	2	0	.00	-	 < 0.01	1.00E00	1.00E00
negative regulation of calcium:sodium antiporter activity (GO:1903280)	1	0	.00	-	 < 0.01	1.00E00	1.00E00
respiratory burst (GO:0045730)	21	0	.01	-	 < 0.01	1.00E00	1.00E00
response to glucagon (GO:0033762)	38	0	.02	-	 < 0.01	1.00E00	1.00E00
cerebral cortex radially oriented cell migration (GO:0021799)	33	0	.02	-	 < 0.01	1.00E00	1.00E00
forebrain dorsal/ventral pattern formation (GO:0021798)	7	0	.00	-	 < 0.01	1.00E00	1.00E00
forebrain anterior/posterior pattern specification (GO:0021797)	4	0	.00	-	 < 0.01	1.00E00	1.00E00
cerebral cortex regionalization (GO:0021796)	7	0	.00	-	 < 0.01	1.00E00	1.00E00
cerebral cortex cell migration (GO:0021795)	45	0	.02	-	 < 0.01	1.00E00	1.00E00
thalamus development (GO:0021794)	14	0	.01	-	 < 0.01	1.00E00	1.00E00
chemorepulsion of branchiomotor axon (GO:0021793)	1	0	.00	-	 < 0.01	1.00E00	1.00E00
regulation of calcium:sodium antiporter activity (GO:1903279)	3	0	.00	-	 < 0.01	1.00E00	1.00E00
positive regulation of sodium ion export across plasma membrane (GO:1903278)	4	0	.00	-	 < 0.01	1.00E00	1.00E00
respiratory burst after phagocytosis (GO:0045728)	3	0	.00	-	 < 0.01	1.00E00	1.00E00
beta-alanine biosynthetic process (GO:0019483)	2	0	.00	-	 < 0.01	1.00E00	1.00E00
positive regulation of translation (GO:0045727)	137	0	.07	-	 < 0.01	1.00E00	1.00E00
regulation of sodium ion export across plasma membrane (GO:1903276)	4	0	.00	-	 < 0.01	1.00E00	1.00E00
beta-alanine metabolic process (GO:0019482)	4	0	.00	-	 < 0.01	1.00E00	1.00E00
positive regulation of integrin biosynthetic process (GO:0045726)	3	0	.00	-	 < 0.01	1.00E00	1.00E00
L-alanine catabolic process, by transamination (GO:0019481)	1	0	.00	-	 < 0.01	1.00E00	1.00E00
positive regulation of glycogen biosynthetic process (GO:0045725)	17	0	.01	-	 < 0.01	1.00E00	1.00E00
positive regulation of cilium assembly (GO:0045724)	24	0	.01	-	 < 0.01	1.00E00	1.00E00
positive regulation of fatty acid biosynthetic process (GO:0045723)	21	0	.01	-	 < 0.01	1.00E00	1.00E00
positive regulation of gluconeogenesis (GO:0045722)	14	0	.01	-	 < 0.01	1.00E00	1.00E00
negative regulation of gluconeogenesis (GO:0045721)	18	0	.01	-	 < 0.01	1.00E00	1.00E00
negative regulation of integrin biosynthetic process (GO:0045720)	2	0	.00	-	 < 0.01	1.00E00	1.00E00
ribosome localization (GO:0033750)	15	0	.01	-	 < 0.01	1.00E00	1.00E00
branchiomotor neuron axon guidance (GO:0021785)	6	0	.00	-	 < 0.01	1.00E00	1.00E00
postganglionic parasympathetic fiber development (GO:0021784)	2	0	.00	-	 < 0.01	1.00E00	1.00E00
preganglionic parasympathetic fiber development (GO:0021783)	16	0	.01	-	 < 0.01	1.00E00	1.00E00
glial cell development (GO:0021782)	115	0	.06	-	 < 0.01	1.00E00	1.00E00
D-amino acid catabolic process (GO:0019478)	2	0	.00	-	 < 0.01	1.00E00	1.00E00
glial cell fate commitment (GO:0021781)	14	0	.01	-	 < 0.01	1.00E00	1.00E00
L-lysine catabolic process (GO:0019477)	4	0	.00	-	 < 0.01	1.00E00	1.00E00
glial cell fate specification (GO:0021780)	5	0	.00	-	 < 0.01	1.00E00	1.00E00
negative regulation of glycogen biosynthetic process (GO:0045719)	7	0	.00	-	 < 0.01	1.00E00	1.00E00
L-lysine catabolic process to acetyl-CoA (GO:0019474)	4	0	.00	-	 < 0.01	1.00E00	1.00E00
negative regulation of fatty acid biosynthetic process (GO:0045717)	15	0	.01	-	 < 0.01	1.00E00	1.00E00
positive regulation of tumor necrosis factor-mediated signaling pathway (GO:1903265)	11	0	.01	-	 < 0.01	1.00E00	1.00E00
4-hydroxyproline metabolic process (GO:0019471)	4	0	.00	-	 < 0.01	1.00E00	1.00E00
4-hydroxyproline catabolic process (GO:0019470)	4	0	.00	-	 < 0.01	1.00E00	1.00E00
oligodendrocyte cell fate commitment (GO:0021779)	5	0	.00	-	 < 0.01	1.00E00	1.00E00
oligodendrocyte cell fate specification (GO:0021778)	5	0	.00	-	 < 0.01	1.00E00	1.00E00
smoothened signaling pathway involved in spinal cord motor neuron cell fate specification (GO:0021776)	2	0	.00	-	 < 0.01	1.00E00	1.00E00
smoothened signaling pathway involved in ventral spinal cord interneuron specification (GO:0021775)	2	0	.00	-	 < 0.01	1.00E00	1.00E00
striatal medium spiny neuron differentiation (GO:0021773)	4	0	.00	-	 < 0.01	1.00E00	1.00E00
olfactory bulb development (GO:0021772)	33	0	.02	-	 < 0.01	1.00E00	1.00E00
lateral geniculate nucleus development (GO:0021771)	1	0	.00	-	 < 0.01	1.00E00	1.00E00
exon-exon junction complex disassembly (GO:1903259)	1	0	.00	-	 < 0.01	1.00E00	1.00E00
glycine decarboxylation via glycine cleavage system (GO:0019464)	3	0	.00	-	 < 0.01	1.00E00	1.00E00
ectoderm and mesoderm interaction (GO:0007499)	1	0	.00	-	 < 0.01	1.00E00	1.00E00
mesoderm development (GO:0007498)	123	0	.06	-	 < 0.01	1.00E00	1.00E00
multi-ciliated epithelial cell differentiation (GO:1903251)	9	0	.00	-	 < 0.01	1.00E00	1.00E00
posterior midgut development (GO:0007497)	2	0	.00	-	 < 0.01	1.00E00	1.00E00
visceral mesoderm-endoderm interaction involved in midgut development (GO:0007495)	1	0	.00	-	 < 0.01	1.00E00	1.00E00
midgut development (GO:0007494)	13	0	.01	-	 < 0.01	1.00E00	1.00E00
endodermal cell fate determination (GO:0007493)	2	0	.00	-	 < 0.01	1.00E00	1.00E00
endoderm development (GO:0007492)	75	0	.04	-	 < 0.01	1.00E00	1.00E00
orbitofrontal cortex development (GO:0021769)	4	0	.00	-	 < 0.01	1.00E00	1.00E00
nucleus accumbens development (GO:0021768)	1	0	.00	-	 < 0.01	1.00E00	1.00E00
mammillary body development (GO:0021767)	2	0	.00	-	 < 0.01	1.00E00	1.00E00
hippocampus development (GO:0021766)	83	0	.04	-	 < 0.01	1.00E00	1.00E00
amygdala development (GO:0021764)	5	0	.00	-	 < 0.01	1.00E00	1.00E00
substantia nigra development (GO:0021762)	46	0	.02	-	 < 0.01	1.00E00	1.00E00
limbic system development (GO:0021761)	111	0	.05	-	 < 0.01	1.00E00	1.00E00
negative regulation of citrulline biosynthetic process (GO:1903249)	1	0	.00	-	 < 0.01	1.00E00	1.00E00
regulation of citrulline biosynthetic process (GO:1903248)	1	0	.00	-	 < 0.01	1.00E00	1.00E00
L-cysteine catabolic process to taurine (GO:0019452)	1	0	.00	-	 < 0.01	1.00E00	1.00E00
positive regulation of cardiac muscle hypertrophy in response to stress (GO:1903244)	2	0	.00	-	 < 0.01	1.00E00	1.00E00
negative regulation of cardiac muscle hypertrophy in response to stress (GO:1903243)	6	0	.00	-	 < 0.01	1.00E00	1.00E00
regulation of cardiac muscle hypertrophy in response to stress (GO:1903242)	9	0	.00	-	 < 0.01	1.00E00	1.00E00
U2-type prespliceosome assembly (GO:1903241)	3	0	.00	-	 < 0.01	1.00E00	1.00E00
globus pallidus development (GO:0021759)	4	0	.00	-	 < 0.01	1.00E00	1.00E00
putamen development (GO:0021758)	1	0	.00	-	 < 0.01	1.00E00	1.00E00
caudate nucleus development (GO:0021757)	1	0	.00	-	 < 0.01	1.00E00	1.00E00
pronephric duct morphogenesis (GO:0039023)	1	0	.00	-	 < 0.01	1.00E00	1.00E00
striatum development (GO:0021756)	19	0	.01	-	 < 0.01	1.00E00	1.00E00
pronephric duct development (GO:0039022)	1	0	.00	-	 < 0.01	1.00E00	1.00E00
facial nucleus development (GO:0021754)	1	0	.00	-	 < 0.01	1.00E00	1.00E00
pronephric nephron tubule development (GO:0039020)	2	0	.00	-	 < 0.01	1.00E00	1.00E00
L-cysteine catabolic process to hypotaurine (GO:0019449)	1	0	.00	-	 < 0.01	1.00E00	1.00E00
L-cysteine catabolic process (GO:0019448)	4	0	.00	-	 < 0.01	1.00E00	1.00E00
vestibular nucleus development (GO:0021750)	2	0	.00	-	 < 0.01	1.00E00	1.00E00
positive regulation of leukocyte tethering or rolling (GO:1903238)	9	0	.00	-	 < 0.01	1.00E00	1.00E00
negative regulation of leukocyte tethering or rolling (GO:1903237)	4	0	.00	-	 < 0.01	1.00E00	1.00E00
regulation of leukocyte tethering or rolling (GO:1903236)	14	0	.01	-	 < 0.01	1.00E00	1.00E00
tryptophan catabolic process to acetyl-CoA (GO:0019442)	2	0	.00	-	 < 0.01	1.00E00	1.00E00
positive regulation of calcium ion-dependent exocytosis of neurotransmitter (GO:1903235)	1	0	.00	-	 < 0.01	1.00E00	1.00E00
tryptophan catabolic process to kynurenine (GO:0019441)	5	0	.00	-	 < 0.01	1.00E00	1.00E00
regulation of calcium ion-dependent exocytosis of neurotransmitter (GO:1903233)	3	0	.00	-	 < 0.01	1.00E00	1.00E00
melanosome assembly (GO:1903232)	5	0	.00	-	 < 0.01	1.00E00	1.00E00
pronephric nephron development (GO:0039019)	3	0	.00	-	 < 0.01	1.00E00	1.00E00
pattern specification involved in pronephros development (GO:0039017)	2	0	.00	-	 < 0.01	1.00E00	1.00E00
cochlear nucleus development (GO:0021747)	3	0	.00	-	 < 0.01	1.00E00	1.00E00
aromatic compound catabolic process (GO:0019439)	457	0	.22	-	 < 0.01	1.00E00	1.00E00
aromatic compound biosynthetic process (GO:0019438)	1096	0	.53	-	 < 0.01	1.00E00	1.00E00
embryonic skeletal joint development (GO:0072498)	15	0	.01	-	 < 0.01	1.00E00	1.00E00
principal sensory nucleus of trigeminal nerve development (GO:0021740)	2	0	.00	-	 < 0.01	1.00E00	1.00E00
mesenchymal stem cell differentiation (GO:0072497)	3	0	.00	-	 < 0.01	1.00E00	1.00E00
triglyceride catabolic process (GO:0019433)	27	0	.01	-	 < 0.01	1.00E00	1.00E00
positive regulation of endodermal cell differentiation (GO:1903226)	1	0	.00	-	 < 0.01	1.00E00	1.00E00
triglyceride biosynthetic process (GO:0019432)	22	0	.01	-	 < 0.01	1.00E00	1.00E00
negative regulation of endodermal cell differentiation (GO:1903225)	3	0	.00	-	 < 0.01	1.00E00	1.00E00
regulation of endodermal cell differentiation (GO:1903224)	5	0	.00	-	 < 0.01	1.00E00	1.00E00
removal of superoxide radicals (GO:0019430)	13	0	.01	-	 < 0.01	1.00E00	1.00E00
positive regulation of oxidative stress-induced neuron death (GO:1903223)	7	0	.00	-	 < 0.01	1.00E00	1.00E00
regulation of rhodopsin gene expression (GO:0007468)	4	0	.00	-	 < 0.01	1.00E00	1.00E00
DNA integration (GO:0015074)	18	0	.01	-	 < 0.01	1.00E00	1.00E00
pronephric nephron tubule morphogenesis (GO:0039008)	1	0	.00	-	 < 0.01	1.00E00	1.00E00
pronephric nephron morphogenesis (GO:0039007)	1	0	.00	-	 < 0.01	1.00E00	1.00E00
phospholipid efflux (GO:0033700)	12	0	.01	-	 < 0.01	1.00E00	1.00E00
pronephric field specification (GO:0039003)	2	0	.00	-	 < 0.01	1.00E00	1.00E00
midbrain-hindbrain boundary maturation (GO:0021732)	1	0	.00	-	 < 0.01	1.00E00	1.00E00
allantoin biosynthetic process (GO:0019428)	1	0	.00	-	 < 0.01	1.00E00	1.00E00
ammonium transmembrane transport (GO:0072488)	11	0	.01	-	 < 0.01	1.00E00	1.00E00
acetyl-CoA biosynthetic process from acetate (GO:0019427)	2	0	.00	-	 < 0.01	1.00E00	1.00E00
trigeminal sensory nucleus development (GO:0021730)	2	0	.00	-	 < 0.01	1.00E00	1.00E00
negative regulation of protein processing involved in protein targeting to mitochondrion (GO:1903217)	2	0	.00	-	 < 0.01	1.00E00	1.00E00
regulation of protein processing involved in protein targeting to mitochondrion (GO:1903216)	2	0	.00	-	 < 0.01	1.00E00	1.00E00
negative regulation of protein targeting to mitochondrion (GO:1903215)	6	0	.00	-	 < 0.01	1.00E00	1.00E00
regulation of protein targeting to mitochondrion (GO:1903214)	44	0	.02	-	 < 0.01	1.00E00	1.00E00
positive regulation of the force of heart contraction by chemical signal (GO:0003099)	3	0	.00	-	 < 0.01	1.00E00	1.00E00
renal water transport (GO:0003097)	6	0	.00	-	 < 0.01	1.00E00	1.00E00
renal sodium ion transport (GO:0003096)	7	0	.00	-	 < 0.01	1.00E00	1.00E00
pressure natriuresis (GO:0003095)	3	0	.00	-	 < 0.01	1.00E00	1.00E00
glomerular filtration (GO:0003094)	14	0	.01	-	 < 0.01	1.00E00	1.00E00
regulation of glomerular filtration (GO:0003093)	11	0	.01	-	 < 0.01	1.00E00	1.00E00
renal water homeostasis (GO:0003091)	38	0	.02	-	 < 0.01	1.00E00	1.00E00
medullary reticular formation development (GO:0021723)	1	0	.00	-	 < 0.01	1.00E00	1.00E00
superior olivary nucleus maturation (GO:0021722)	2	0	.00	-	 < 0.01	1.00E00	1.00E00
sulfide oxidation (GO:0019418)	6	0	.00	-	 < 0.01	1.00E00	1.00E00
sulfur oxidation (GO:0019417)	2	0	.00	-	 < 0.01	1.00E00	1.00E00
positive regulation of oxidative stress-induced cell death (GO:1903209)	18	0	.01	-	 < 0.01	1.00E00	1.00E00
negative regulation of hydrogen peroxide-induced neuron death (GO:1903208)	6	0	.00	-	 < 0.01	1.00E00	1.00E00
regulation of hydrogen peroxide-induced neuron death (GO:1903207)	6	0	.00	-	 < 0.01	1.00E00	1.00E00
acetate biosynthetic process (GO:0019413)	2	0	.00	-	 < 0.01	1.00E00	1.00E00
negative regulation of hydrogen peroxide-induced cell death (GO:1903206)	17	0	.01	-	 < 0.01	1.00E00	1.00E00
regulation of hydrogen peroxide-induced cell death (GO:1903205)	23	0	.01	-	 < 0.01	1.00E00	1.00E00
negative regulation of oxidative stress-induced neuron death (GO:1903204)	20	0	.01	-	 < 0.01	1.00E00	1.00E00
regulation of oxidative stress-induced neuron death (GO:1903203)	28	0	.01	-	 < 0.01	1.00E00	1.00E00
negative regulation of oxidative stress-induced cell death (GO:1903202)	47	0	.02	-	 < 0.01	1.00E00	1.00E00
regulation of oxidative stress-induced cell death (GO:1903201)	68	0	.03	-	 < 0.01	1.00E00	1.00E00
positive regulation of L-dopa decarboxylase activity (GO:1903200)	1	0	.00	-	 < 0.01	1.00E00	1.00E00
hindgut morphogenesis (GO:0007442)	7	0	.00	-	 < 0.01	1.00E00	1.00E00
foregut morphogenesis (GO:0007440)	10	0	.00	-	 < 0.01	1.00E00	1.00E00
negative regulation of systemic arterial blood pressure (GO:0003085)	23	0	.01	-	 < 0.01	1.00E00	1.00E00
positive regulation of systemic arterial blood pressure (GO:0003084)	17	0	.01	-	 < 0.01	1.00E00	1.00E00
negative regulation of renal output by angiotensin (GO:0003083)	1	0	.00	-	 < 0.01	1.00E00	1.00E00
superior olivary nucleus development (GO:0021718)	2	0	.00	-	 < 0.01	1.00E00	1.00E00
regulation of systemic arterial blood pressure by renin-angiotensin (GO:0003081)	24	0	.01	-	 < 0.01	1.00E00	1.00E00
positive regulation of behavioral fear response (GO:2000987)	7	0	.00	-	 < 0.01	1.00E00	1.00E00
dolichol biosynthetic process (GO:0019408)	2	0	.00	-	 < 0.01	1.00E00	1.00E00
negative regulation of behavioral fear response (GO:2000986)	1	0	.00	-	 < 0.01	1.00E00	1.00E00
hexitol catabolic process (GO:0019407)	1	0	.00	-	 < 0.01	1.00E00	1.00E00
hexitol biosynthetic process (GO:0019406)	1	0	.00	-	 < 0.01	1.00E00	1.00E00
negative regulation of ATP citrate synthase activity (GO:2000984)	1	0	.00	-	 < 0.01	1.00E00	1.00E00
alditol catabolic process (GO:0019405)	8	0	.00	-	 < 0.01	1.00E00	1.00E00
regulation of ATP citrate synthase activity (GO:2000983)	1	0	.00	-	 < 0.01	1.00E00	1.00E00
positive regulation of inner ear receptor cell differentiation (GO:2000982)	1	0	.00	-	 < 0.01	1.00E00	1.00E00
negative regulation of inner ear receptor cell differentiation (GO:2000981)	4	0	.00	-	 < 0.01	1.00E00	1.00E00
galactitol metabolic process (GO:0019402)	1	0	.00	-	 < 0.01	1.00E00	1.00E00
regulation of inner ear receptor cell differentiation (GO:2000980)	9	0	.00	-	 < 0.01	1.00E00	1.00E00
alditol biosynthetic process (GO:0019401)	7	0	.00	-	 < 0.01	1.00E00	1.00E00
alditol metabolic process (GO:0019400)	26	0	.01	-	 < 0.01	1.00E00	1.00E00
ectodermal digestive tract development (GO:0007439)	2	0	.00	-	 < 0.01	1.00E00	1.00E00
mesenchymal-epithelial cell signaling involved in lung development (GO:0060496)	1	0	.00	-	 < 0.01	1.00E00	1.00E00
salivary gland morphogenesis (GO:0007435)	30	0	.01	-	 < 0.01	1.00E00	1.00E00
cell-cell signaling involved in lung development (GO:0060495)	1	0	.00	-	 < 0.01	1.00E00	1.00E00
lung induction (GO:0060492)	3	0	.00	-	 < 0.01	1.00E00	1.00E00
salivary gland development (GO:0007431)	33	0	.02	-	 < 0.01	1.00E00	1.00E00
regulation of cell projection assembly (GO:0060491)	188	0	.09	-	 < 0.01	1.00E00	1.00E00
lateral sprouting involved in lung morphogenesis (GO:0060490)	2	0	.00	-	 < 0.01	1.00E00	1.00E00
regulation of systemic arterial blood pressure (GO:0003073)	103	0	.05	-	 < 0.01	1.00E00	1.00E00
renal control of peripheral vascular resistance involved in regulation of systemic arterial blood pressure (GO:0003072)	5	0	.00	-	 < 0.01	1.00E00	1.00E00
cerebellar granule cell differentiation (GO:0021707)	8	0	.00	-	 < 0.01	1.00E00	1.00E00
renal system process involved in regulation of systemic arterial blood pressure (GO:0003071)	24	0	.01	-	 < 0.01	1.00E00	1.00E00
regulation of systemic arterial blood pressure by neurotransmitter (GO:0003070)	1	0	.00	-	 < 0.01	1.00E00	1.00E00
positive regulation of forebrain neuron differentiation (GO:2000979)	1	0	.00	-	 < 0.01	1.00E00	1.00E00
locus ceruleus development (GO:0021703)	1	0	.00	-	 < 0.01	1.00E00	1.00E00
negative regulation of forebrain neuron differentiation (GO:2000978)	3	0	.00	-	 < 0.01	1.00E00	1.00E00
cerebellar Purkinje cell differentiation (GO:0021702)	14	0	.01	-	 < 0.01	1.00E00	1.00E00
regulation of forebrain neuron differentiation (GO:2000977)	5	0	.00	-	 < 0.01	1.00E00	1.00E00
developmental maturation (GO:0021700)	238	0	.11	-	 < 0.01	1.00E00	1.00E00
positive regulation of pro-B cell differentiation (GO:2000975)	1	0	.00	-	 < 0.01	1.00E00	1.00E00
negative regulation of pro-B cell differentiation (GO:2000974)	3	0	.00	-	 < 0.01	1.00E00	1.00E00
regulation of pro-B cell differentiation (GO:2000973)	7	0	.00	-	 < 0.01	1.00E00	1.00E00
negative regulation of detection of glucose (GO:2000971)	1	0	.00	-	 < 0.01	1.00E00	1.00E00
regulation of detection of glucose (GO:2000970)	1	0	.00	-	 < 0.01	1.00E00	1.00E00
planar dichotomous subdivision of terminal units involved in lung branching morphogenesis (GO:0060489)	2	0	.00	-	 < 0.01	1.00E00	1.00E00
orthogonal dichotomous subdivision of terminal units involved in lung branching morphogenesis (GO:0060488)	2	0	.00	-	 < 0.01	1.00E00	1.00E00
lung epithelial cell differentiation (GO:0060487)	20	0	.01	-	 < 0.01	1.00E00	1.00E00
club cell differentiation (GO:0060486)	4	0	.00	-	 < 0.01	1.00E00	1.00E00
mesenchyme development (GO:0060485)	219	0	.11	-	 < 0.01	1.00E00	1.00E00
lung-associated mesenchyme development (GO:0060484)	8	0	.00	-	 < 0.01	1.00E00	1.00E00
sensory organ development (GO:0007423)	572	0	.27	-	 < 0.01	1.00E00	1.00E00
peripheral nervous system development (GO:0007422)	77	0	.04	-	 < 0.01	1.00E00	1.00E00
lobar bronchus development (GO:0060482)	5	0	.00	-	 < 0.01	1.00E00	1.00E00
lobar bronchus epithelium development (GO:0060481)	4	0	.00	-	 < 0.01	1.00E00	1.00E00
acetylcholine-mediated vasodilation involved in regulation of systemic arterial blood pressure (GO:0003069)	1	0	.00	-	 < 0.01	1.00E00	1.00E00
brain development (GO:0007420)	771	0	.37	-	 < 0.01	1.00E00	1.00E00
lung goblet cell differentiation (GO:0060480)	3	0	.00	-	 < 0.01	1.00E00	1.00E00
regulation of systemic arterial blood pressure by acetylcholine (GO:0003068)	1	0	.00	-	 < 0.01	1.00E00	1.00E00
positive regulation of heart rate by epinephrine (GO:0003065)	1	0	.00	-	 < 0.01	1.00E00	1.00E00
regulation of heart rate by hormone (GO:0003064)	2	0	.00	-	 < 0.01	1.00E00	1.00E00
regulation of heart rate by chemical signal (GO:0003062)	6	0	.00	-	 < 0.01	1.00E00	1.00E00
positive regulation of AMPA receptor activity (GO:2000969)	8	0	.00	-	 < 0.01	1.00E00	1.00E00
protein deglutathionylation (GO:0080058)	1	0	.00	-	 < 0.01	1.00E00	1.00E00
lung cell differentiation (GO:0060479)	21	0	.01	-	 < 0.01	1.00E00	1.00E00
ventral midline development (GO:0007418)	5	0	.00	-	 < 0.01	1.00E00	1.00E00
acrosomal vesicle exocytosis (GO:0060478)	6	0	.00	-	 < 0.01	1.00E00	1.00E00
central nervous system development (GO:0007417)	1019	0	.49	-	 < 0.01	1.00E00	1.00E00
synapse assembly (GO:0007416)	100	0	.05	-	 < 0.01	1.00E00	1.00E00
positive regulation of flagellated sperm motility involved in capacitation (GO:0060474)	3	0	.00	-	 < 0.01	1.00E00	1.00E00
axonal fasciculation (GO:0007413)	22	0	.01	-	 < 0.01	1.00E00	1.00E00
axon target recognition (GO:0007412)	4	0	.00	-	 < 0.01	1.00E00	1.00E00
axon guidance (GO:0007411)	277	0	.13	-	 < 0.01	1.00E00	1.00E00
positive regulation of cytosolic calcium ion concentration involved in egg activation (GO:0060470)	1	0	.00	-	 < 0.01	1.00E00	1.00E00
hormonal regulation of the force of heart contraction (GO:0003058)	1	0	.00	-	 < 0.01	1.00E00	1.00E00
regulation of the force of heart contraction by chemical signal (GO:0003057)	6	0	.00	-	 < 0.01	1.00E00	1.00E00
regulation of vascular associated smooth muscle contraction (GO:0003056)	9	0	.00	-	 < 0.01	1.00E00	1.00E00
angiotensin-mediated drinking behavior (GO:0003051)	3	0	.00	-	 < 0.01	1.00E00	1.00E00
regulation of systemic arterial blood pressure by atrial natriuretic peptide (GO:0003050)	2	0	.00	-	 < 0.01	1.00E00	1.00E00
signal transduction involved in mitotic G2 DNA damage checkpoint (GO:0072434)	1	0	.00	-	 < 0.01	1.00E00	1.00E00
response to G1 DNA damage checkpoint signaling (GO:0072432)	1	0	.00	-	 < 0.01	1.00E00	1.00E00
signal transduction involved in mitotic G1 DNA damage checkpoint (GO:0072431)	59	0	.03	-	 < 0.01	1.00E00	1.00E00
axonogenesis (GO:0007409)	389	0	.19	-	 < 0.01	1.00E00	1.00E00
prevention of polyspermy (GO:0060468)	2	0	.00	-	 < 0.01	1.00E00	1.00E00
negative regulation of fertilization (GO:0060467)	2	0	.00	-	 < 0.01	1.00E00	1.00E00
negative regulation of neuroblast proliferation (GO:0007406)	8	0	.00	-	 < 0.01	1.00E00	1.00E00
heparan sulfate proteoglycan biosynthetic process, enzymatic modification (GO:0015015)	6	0	.00	-	 < 0.01	1.00E00	1.00E00
activation of meiosis involved in egg activation (GO:0060466)	1	0	.00	-	 < 0.01	1.00E00	1.00E00
neuroblast proliferation (GO:0007405)	31	0	.01	-	 < 0.01	1.00E00	1.00E00
heparan sulfate proteoglycan biosynthetic process, polysaccharide chain biosynthetic process (GO:0015014)	8	0	.00	-	 < 0.01	1.00E00	1.00E00
pharynx development (GO:0060465)	3	0	.00	-	 < 0.01	1.00E00	1.00E00
glial cell fate determination (GO:0007403)	1	0	.00	-	 < 0.01	1.00E00	1.00E00
heparan sulfate proteoglycan biosynthetic process (GO:0015012)	23	0	.01	-	 < 0.01	1.00E00	1.00E00
lung lobe morphogenesis (GO:0060463)	7	0	.00	-	 < 0.01	1.00E00	1.00E00
ganglion mother cell fate determination (GO:0007402)	2	0	.00	-	 < 0.01	1.00E00	1.00E00
lung lobe development (GO:0060462)	7	0	.00	-	 < 0.01	1.00E00	1.00E00
right lung morphogenesis (GO:0060461)	1	0	.00	-	 < 0.01	1.00E00	1.00E00
neuroblast fate determination (GO:0007400)	1	0	.00	-	 < 0.01	1.00E00	1.00E00
left lung morphogenesis (GO:0060460)	1	0	.00	-	 < 0.01	1.00E00	1.00E00
regulation of systemic arterial blood pressure mediated by a chemical signal (GO:0003044)	49	0	.02	-	 < 0.01	1.00E00	1.00E00
phenol-containing compound biosynthetic process (GO:0046189)	35	0	.02	-	 < 0.01	1.00E00	1.00E00
aldehyde catabolic process (GO:0046185)	13	0	.01	-	 < 0.01	1.00E00	1.00E00
response to intra-S DNA damage checkpoint signaling (GO:0072429)	4	0	.00	-	 < 0.01	1.00E00	1.00E00
aldehyde biosynthetic process (GO:0046184)	8	0	.00	-	 < 0.01	1.00E00	1.00E00
signal transduction involved in intra-S DNA damage checkpoint (GO:0072428)	1	0	.00	-	 < 0.01	1.00E00	1.00E00
signal transduction involved in G2 DNA damage checkpoint (GO:0072425)	12	0	.01	-	 < 0.01	1.00E00	1.00E00
response to nitrite (GO:0080033)	1	0	.00	-	 < 0.01	1.00E00	1.00E00
response to DNA damage checkpoint signaling (GO:0072423)	7	0	.00	-	 < 0.01	1.00E00	1.00E00
signal transduction involved in DNA damage checkpoint (GO:0072422)	73	0	.04	-	 < 0.01	1.00E00	1.00E00
detection of DNA damage stimulus involved in DNA damage checkpoint (GO:0072421)	1	0	.00	-	 < 0.01	1.00E00	1.00E00
left lung development (GO:0060459)	2	0	.00	-	 < 0.01	1.00E00	1.00E00
right lung development (GO:0060458)	2	0	.00	-	 < 0.01	1.00E00	1.00E00
negative regulation of digestive system process (GO:0060457)	17	0	.01	-	 < 0.01	1.00E00	1.00E00
positive regulation of digestive system process (GO:0060456)	15	0	.01	-	 < 0.01	1.00E00	1.00E00
somatic sex determination (GO:0018993)	2	0	.00	-	 < 0.01	1.00E00	1.00E00
negative regulation of gastric acid secretion (GO:0060455)	7	0	.00	-	 < 0.01	1.00E00	1.00E00
germ-line sex determination (GO:0018992)	2	0	.00	-	 < 0.01	1.00E00	1.00E00
positive regulation of gastric acid secretion (GO:0060454)	2	0	.00	-	 < 0.01	1.00E00	1.00E00
regulation of gastric acid secretion (GO:0060453)	12	0	.01	-	 < 0.01	1.00E00	1.00E00
positive regulation of cardiac muscle contraction (GO:0060452)	9	0	.00	-	 < 0.01	1.00E00	1.00E00
positive regulation of hindgut contraction (GO:0060450)	1	0	.00	-	 < 0.01	1.00E00	1.00E00
detection of oxygen (GO:0003032)	5	0	.00	-	 < 0.01	1.00E00	1.00E00
D-gluconate catabolic process (GO:0046177)	2	0	.00	-	 < 0.01	1.00E00	1.00E00
aldonic acid catabolic process (GO:0046176)	2	0	.00	-	 < 0.01	1.00E00	1.00E00
polyol catabolic process (GO:0046174)	26	0	.01	-	 < 0.01	1.00E00	1.00E00
polyol biosynthetic process (GO:0046173)	49	0	.02	-	 < 0.01	1.00E00	1.00E00
response to mitotic cell cycle checkpoint signaling (GO:0072414)	1	0	.00	-	 < 0.01	1.00E00	1.00E00
signal transduction involved in mitotic cell cycle checkpoint (GO:0072413)	59	0	.03	-	 < 0.01	1.00E00	1.00E00
bud elongation involved in lung branching (GO:0060449)	7	0	.00	-	 < 0.01	1.00E00	1.00E00
dichotomous subdivision of terminal units involved in lung branching (GO:0060448)	3	0	.00	-	 < 0.01	1.00E00	1.00E00
bud outgrowth involved in lung branching (GO:0060447)	2	0	.00	-	 < 0.01	1.00E00	1.00E00
branching involved in salivary gland morphogenesis (GO:0060445)	17	0	.01	-	 < 0.01	1.00E00	1.00E00
branching involved in mammary gland duct morphogenesis (GO:0060444)	23	0	.01	-	 < 0.01	1.00E00	1.00E00
mitochondrial large ribosomal subunit assembly (GO:1902775)	3	0	.00	-	 < 0.01	1.00E00	1.00E00
mammary gland morphogenesis (GO:0060443)	44	0	.02	-	 < 0.01	1.00E00	1.00E00
late endosome to lysosome transport (GO:1902774)	3	0	.00	-	 < 0.01	1.00E00	1.00E00
branching involved in prostate gland morphogenesis (GO:0060442)	9	0	.00	-	 < 0.01	1.00E00	1.00E00
epithelial tube branching involved in lung morphogenesis (GO:0060441)	25	0	.01	-	 < 0.01	1.00E00	1.00E00
detection of hypoxic conditions in blood by carotid body chemoreceptor signaling (GO:0003029)	1	0	.00	-	 < 0.01	1.00E00	1.00E00
trachea formation (GO:0060440)	6	0	.00	-	 < 0.01	1.00E00	1.00E00
positive regulation of choline O-acetyltransferase activity (GO:1902771)	1	0	.00	-	 < 0.01	1.00E00	1.00E00
regulation of systemic arterial blood pressure by carotid body chemoreceptor signaling (GO:0003027)	1	0	.00	-	 < 0.01	1.00E00	1.00E00
regulation of systemic arterial blood pressure by aortic arch baroreceptor feedback (GO:0003026)	1	0	.00	-	 < 0.01	1.00E00	1.00E00
regulation of systemic arterial blood pressure by baroreceptor feedback (GO:0003025)	4	0	.00	-	 < 0.01	1.00E00	1.00E00
glycerol-3-phosphate catabolic process (GO:0046168)	2	0	.00	-	 < 0.01	1.00E00	1.00E00
glycerol-3-phosphate biosynthetic process (GO:0046167)	4	0	.00	-	 < 0.01	1.00E00	1.00E00
glyceraldehyde-3-phosphate biosynthetic process (GO:0046166)	2	0	.00	-	 < 0.01	1.00E00	1.00E00
alcohol biosynthetic process (GO:0046165)	99	0	.05	-	 < 0.01	1.00E00	1.00E00
alcohol catabolic process (GO:0046164)	54	0	.03	-	 < 0.01	1.00E00	1.00E00
heme a metabolic process (GO:0046160)	2	0	.00	-	 < 0.01	1.00E00	1.00E00
activation of protein kinase A activity (GO:0034199)	19	0	.01	-	 < 0.01	1.00E00	1.00E00
cellular response to amino acid starvation (GO:0034198)	79	0	.04	-	 < 0.01	1.00E00	1.00E00
response to DNA integrity checkpoint signaling (GO:0072402)	7	0	.00	-	 < 0.01	1.00E00	1.00E00
trichloroethylene metabolic process (GO:0018979)	1	0	.00	-	 < 0.01	1.00E00	1.00E00
triglyceride transport (GO:0034197)	5	0	.00	-	 < 0.01	1.00E00	1.00E00
signal transduction involved in DNA integrity checkpoint (GO:0072401)	73	0	.04	-	 < 0.01	1.00E00	1.00E00
acylglycerol transport (GO:0034196)	5	0	.00	-	 < 0.01	1.00E00	1.00E00
trachea morphogenesis (GO:0060439)	11	0	.01	-	 < 0.01	1.00E00	1.00E00
trachea development (GO:0060438)	19	0	.01	-	 < 0.01	1.00E00	1.00E00
regulation of choline O-acetyltransferase activity (GO:1902769)	1	0	.00	-	 < 0.01	1.00E00	1.00E00
lung growth (GO:0060437)	6	0	.00	-	 < 0.01	1.00E00	1.00E00
bronchiole morphogenesis (GO:0060436)	1	0	.00	-	 < 0.01	1.00E00	1.00E00
isoprenoid biosynthetic process via mevalonate (GO:1902767)	2	0	.00	-	 < 0.01	1.00E00	1.00E00
bronchiole development (GO:0060435)	3	0	.00	-	 < 0.01	1.00E00	1.00E00
skeletal muscle satellite cell migration (GO:1902766)	2	0	.00	-	 < 0.01	1.00E00	1.00E00
bronchus morphogenesis (GO:0060434)	2	0	.00	-	 < 0.01	1.00E00	1.00E00
bronchus development (GO:0060433)	10	0	.00	-	 < 0.01	1.00E00	1.00E00
lung pattern specification process (GO:0060432)	1	0	.00	-	 < 0.01	1.00E00	1.00E00
primary lung bud formation (GO:0060431)	1	0	.00	-	 < 0.01	1.00E00	1.00E00
lung saccule development (GO:0060430)	9	0	.00	-	 < 0.01	1.00E00	1.00E00
positive regulation of chondrocyte development (GO:1902761)	1	0	.00	-	 < 0.01	1.00E00	1.00E00
lymph circulation (GO:0003017)	2	0	.00	-	 < 0.01	1.00E00	1.00E00
respiratory system process (GO:0003016)	19	0	.01	-	 < 0.01	1.00E00	1.00E00
heart process (GO:0003015)	103	0	.05	-	 < 0.01	1.00E00	1.00E00
renal system process (GO:0003014)	118	0	.06	-	 < 0.01	1.00E00	1.00E00
muscle system process (GO:0003012)	294	0	.14	-	 < 0.01	1.00E00	1.00E00
involuntary skeletal muscle contraction (GO:0003011)	3	0	.00	-	 < 0.01	1.00E00	1.00E00
voluntary skeletal muscle contraction (GO:0003010)	3	0	.00	-	 < 0.01	1.00E00	1.00E00
mRNA methylation (GO:0080009)	16	0	.01	-	 < 0.01	1.00E00	1.00E00
positive regulation of sterol import (GO:2000911)	1	0	.00	-	 < 0.01	1.00E00	1.00E00
negative regulation of sterol import (GO:2000910)	2	0	.00	-	 < 0.01	1.00E00	1.00E00
thiocyanate metabolic process (GO:0018969)	1	0	.00	-	 < 0.01	1.00E00	1.00E00
epithelium development (GO:0060429)	1121	0	.54	-	 < 0.01	1.00E00	1.00E00
positive regulation of maintenance of mitotic sister chromatid cohesion (GO:0034184)	5	0	.00	-	 < 0.01	1.00E00	1.00E00
lung epithelium development (GO:0060428)	30	0	.01	-	 < 0.01	1.00E00	1.00E00
negative regulation of maintenance of mitotic sister chromatid cohesion (GO:0034183)	3	0	.00	-	 < 0.01	1.00E00	1.00E00
lung connective tissue development (GO:0060427)	1	0	.00	-	 < 0.01	1.00E00	1.00E00
propylene metabolic process (GO:0018964)	1	0	.00	-	 < 0.01	1.00E00	1.00E00
regulation of maintenance of mitotic sister chromatid cohesion (GO:0034182)	8	0	.00	-	 < 0.01	1.00E00	1.00E00
lung vasculature development (GO:0060426)	6	0	.00	-	 < 0.01	1.00E00	1.00E00
phthalate metabolic process (GO:0018963)	2	0	.00	-	 < 0.01	1.00E00	1.00E00
lung morphogenesis (GO:0060425)	43	0	.02	-	 < 0.01	1.00E00	1.00E00
4-nitrophenol metabolic process (GO:0018960)	1	0	.00	-	 < 0.01	1.00E00	1.00E00
nuclear pore organization (GO:0006999)	14	0	.01	-	 < 0.01	1.00E00	1.00E00
positive regulation of heart growth (GO:0060421)	38	0	.02	-	 < 0.01	1.00E00	1.00E00
skeletal muscle contraction (GO:0003009)	30	0	.01	-	 < 0.01	1.00E00	1.00E00
nuclear envelope organization (GO:0006998)	51	0	.02	-	 < 0.01	1.00E00	1.00E00
regulation of heart growth (GO:0060420)	68	0	.03	-	 < 0.01	1.00E00	1.00E00
positive regulation of cell cycle G2/M phase transition (GO:1902751)	30	0	.01	-	 < 0.01	1.00E00	1.00E00
nucleus organization (GO:0006997)	132	0	.06	-	 < 0.01	1.00E00	1.00E00
negative regulation of cell cycle G2/M phase transition (GO:1902750)	104	0	.05	-	 < 0.01	1.00E00	1.00E00
heart morphogenesis (GO:0003007)	244	0	.12	-	 < 0.01	1.00E00	1.00E00
developmental process involved in reproduction (GO:0003006)	983	0	.47	-	 < 0.01	1.00E00	1.00E00
cellular response to nitrogen starvation (GO:0006995)	13	0	.01	-	 < 0.01	1.00E00	1.00E00
regionalization (GO:0003002)	335	0	.16	-	 < 0.01	1.00E00	1.00E00
response to sterol depletion (GO:0006991)	12	0	.01	-	 < 0.01	1.00E00	1.00E00
positive regulation of transcription from RNA polymerase II promoter involved in unfolded protein response (GO:0006990)	3	0	.00	-	 < 0.01	1.00E00	1.00E00
pigment catabolic process (GO:0046149)	16	0	.01	-	 < 0.01	1.00E00	1.00E00
pigment biosynthetic process (GO:0046148)	53	0	.03	-	 < 0.01	1.00E00	1.00E00
regulation of sterol import (GO:2000909)	4	0	.00	-	 < 0.01	1.00E00	1.00E00
tetrahydrobiopterin metabolic process (GO:0046146)	13	0	.01	-	 < 0.01	1.00E00	1.00E00
D-alanine family amino acid metabolic process (GO:0046144)	1	0	.00	-	 < 0.01	1.00E00	1.00E00
phenol-containing compound metabolic process (GO:0018958)	90	0	.04	-	 < 0.01	1.00E00	1.00E00
heart growth (GO:0060419)	28	0	.01	-	 < 0.01	1.00E00	1.00E00
regulation of cell cycle G2/M phase transition (GO:1902749)	215	0	.10	-	 < 0.01	1.00E00	1.00E00
positive regulation of lens fiber cell differentiation (GO:1902748)	2	0	.00	-	 < 0.01	1.00E00	1.00E00
response to growth hormone (GO:0060416)	36	0	.02	-	 < 0.01	1.00E00	1.00E00
negative regulation of lens fiber cell differentiation (GO:1902747)	6	0	.00	-	 < 0.01	1.00E00	1.00E00
muscle tissue morphogenesis (GO:0060415)	72	0	.03	-	 < 0.01	1.00E00	1.00E00
regulation of lens fiber cell differentiation (GO:1902746)	10	0	.00	-	 < 0.01	1.00E00	1.00E00
imidazole-containing compound catabolic process (GO:0052805)	8	0	.00	-	 < 0.01	1.00E00	1.00E00
aorta smooth muscle tissue morphogenesis (GO:0060414)	3	0	.00	-	 < 0.01	1.00E00	1.00E00
positive regulation of lamellipodium organization (GO:1902745)	35	0	.02	-	 < 0.01	1.00E00	1.00E00
atrial septum morphogenesis (GO:0060413)	16	0	.01	-	 < 0.01	1.00E00	1.00E00
negative regulation of lamellipodium organization (GO:1902744)	5	0	.00	-	 < 0.01	1.00E00	1.00E00
imidazole-containing compound metabolic process (GO:0052803)	14	0	.01	-	 < 0.01	1.00E00	1.00E00
ventricular septum morphogenesis (GO:0060412)	41	0	.02	-	 < 0.01	1.00E00	1.00E00
regulation of lamellipodium organization (GO:1902743)	50	0	.02	-	 < 0.01	1.00E00	1.00E00
cardiac septum morphogenesis (GO:0060411)	73	0	.04	-	 < 0.01	1.00E00	1.00E00
apoptotic process involved in development (GO:1902742)	29	0	.01	-	 < 0.01	1.00E00	1.00E00
response to unfolded protein (GO:0006986)	169	0	.08	-	 < 0.01	1.00E00	1.00E00
ER-nucleus signaling pathway (GO:0006984)	39	0	.02	-	 < 0.01	1.00E00	1.00E00
ER overload response (GO:0006983)	12	0	.01	-	 < 0.01	1.00E00	1.00E00
response to lipid hydroperoxide (GO:0006982)	3	0	.00	-	 < 0.01	1.00E00	1.00E00
negative regulation of vitamin metabolic process (GO:0046137)	6	0	.00	-	 < 0.01	1.00E00	1.00E00
positive regulation of vitamin metabolic process (GO:0046136)	4	0	.00	-	 < 0.01	1.00E00	1.00E00
pyrimidine nucleoside catabolic process (GO:0046135)	23	0	.01	-	 < 0.01	1.00E00	1.00E00
pyrimidine nucleoside biosynthetic process (GO:0046134)	16	0	.01	-	 < 0.01	1.00E00	1.00E00
pyrimidine ribonucleoside catabolic process (GO:0046133)	14	0	.01	-	 < 0.01	1.00E00	1.00E00
pyrimidine ribonucleoside metabolic process (GO:0046131)	14	0	.01	-	 < 0.01	1.00E00	1.00E00
purine ribonucleoside catabolic process (GO:0046130)	8	0	.00	-	 < 0.01	1.00E00	1.00E00
toll-like receptor 10 signaling pathway (GO:0034166)	1	0	.00	-	 < 0.01	1.00E00	1.00E00
positive regulation of toll-like receptor 9 signaling pathway (GO:0034165)	5	0	.00	-	 < 0.01	1.00E00	1.00E00
negative regulation of toll-like receptor 9 signaling pathway (GO:0034164)	4	0	.00	-	 < 0.01	1.00E00	1.00E00
regulation of acetylcholine metabolic process (GO:0060408)	1	0	.00	-	 < 0.01	1.00E00	1.00E00
regulation of toll-like receptor 9 signaling pathway (GO:0034163)	11	0	.01	-	 < 0.01	1.00E00	1.00E00
negative regulation of penile erection (GO:0060407)	1	0	.00	-	 < 0.01	1.00E00	1.00E00
toll-like receptor 9 signaling pathway (GO:0034162)	17	0	.01	-	 < 0.01	1.00E00	1.00E00
positive regulation of penile erection (GO:0060406)	5	0	.00	-	 < 0.01	1.00E00	1.00E00
positive regulation of toll-like receptor 8 signaling pathway (GO:0034161)	3	0	.00	-	 < 0.01	1.00E00	1.00E00
regulation of penile erection (GO:0060405)	7	0	.00	-	 < 0.01	1.00E00	1.00E00
axonemal microtubule depolymerization (GO:0060404)	1	0	.00	-	 < 0.01	1.00E00	1.00E00
calcium ion transport into cytosol (GO:0060402)	72	0	.03	-	 < 0.01	1.00E00	1.00E00
response to oxidative stress (GO:0006979)	400	0	.19	-	 < 0.01	1.00E00	1.00E00
cytosolic calcium ion transport (GO:0060401)	89	0	.04	-	 < 0.01	1.00E00	1.00E00
positive regulation of chondrocyte proliferation (GO:1902732)	5	0	.00	-	 < 0.01	1.00E00	1.00E00
DNA damage response, signal transduction by p53 class mediator resulting in transcription of p21 class mediator (GO:0006978)	14	0	.01	-	 < 0.01	1.00E00	1.00E00
negative regulation of growth hormone receptor signaling pathway (GO:0060400)	2	0	.00	-	 < 0.01	1.00E00	1.00E00
negative regulation of chondrocyte proliferation (GO:1902731)	4	0	.00	-	 < 0.01	1.00E00	1.00E00
DNA damage response, signal transduction by p53 class mediator resulting in cell cycle arrest (GO:0006977)	58	0	.03	-	 < 0.01	1.00E00	1.00E00
positive regulation of proteoglycan biosynthetic process (GO:1902730)	4	0	.00	-	 < 0.01	1.00E00	1.00E00
DNA damage induced protein phosphorylation (GO:0006975)	8	0	.00	-	 < 0.01	1.00E00	1.00E00
cellular response to DNA damage stimulus (GO:0006974)	787	0	.38	-	 < 0.01	1.00E00	1.00E00
hyperosmotic response (GO:0006972)	23	0	.01	-	 < 0.01	1.00E00	1.00E00
hypotonic response (GO:0006971)	10	0	.00	-	 < 0.01	1.00E00	1.00E00
response to osmotic stress (GO:0006970)	76	0	.04	-	 < 0.01	1.00E00	1.00E00
purine ribonucleoside biosynthetic process (GO:0046129)	23	0	.01	-	 < 0.01	1.00E00	1.00E00
purine ribonucleoside metabolic process (GO:0046128)	60	0	.03	-	 < 0.01	1.00E00	1.00E00
pyrimidine deoxyribonucleoside catabolic process (GO:0046127)	1	0	.00	-	 < 0.01	1.00E00	1.00E00
pyrimidine deoxyribonucleoside biosynthetic process (GO:0046126)	2	0	.00	-	 < 0.01	1.00E00	1.00E00
pyrimidine deoxyribonucleoside metabolic process (GO:0046125)	5	0	.00	-	 < 0.01	1.00E00	1.00E00
purine deoxyribonucleoside catabolic process (GO:0046124)	1	0	.00	-	 < 0.01	1.00E00	1.00E00
purine deoxyribonucleoside metabolic process (GO:0046122)	2	0	.00	-	 < 0.01	1.00E00	1.00E00
deoxyribonucleoside catabolic process (GO:0046121)	3	0	.00	-	 < 0.01	1.00E00	1.00E00
deoxyribonucleoside biosynthetic process (GO:0046120)	2	0	.00	-	 < 0.01	1.00E00	1.00E00
regulation of toll-like receptor 8 signaling pathway (GO:0034159)	3	0	.00	-	 < 0.01	1.00E00	1.00E00
toll-like receptor 8 signaling pathway (GO:0034158)	1	0	.00	-	 < 0.01	1.00E00	1.00E00
positive regulation of toll-like receptor 7 signaling pathway (GO:0034157)	6	0	.00	-	 < 0.01	1.00E00	1.00E00
negative regulation of toll-like receptor 7 signaling pathway (GO:0034156)	1	0	.00	-	 < 0.01	1.00E00	1.00E00
regulation of toll-like receptor 7 signaling pathway (GO:0034155)	7	0	.00	-	 < 0.01	1.00E00	1.00E00
toll-like receptor 7 signaling pathway (GO:0034154)	5	0	.00	-	 < 0.01	1.00E00	1.00E00
negative regulation of proteoglycan biosynthetic process (GO:1902729)	1	0	.00	-	 < 0.01	1.00E00	1.00E00
positive regulation of growth factor dependent skeletal muscle satellite cell proliferation (GO:1902728)	2	0	.00	-	 < 0.01	1.00E00	1.00E00
toll-like receptor 6 signaling pathway (GO:0034150)	1	0	.00	-	 < 0.01	1.00E00	1.00E00
negative regulation of satellite cell differentiation (GO:1902725)	4	0	.00	-	 < 0.01	1.00E00	1.00E00
naphthalene metabolic process (GO:0018931)	2	0	.00	-	 < 0.01	1.00E00	1.00E00
positive regulation of skeletal muscle satellite cell proliferation (GO:1902724)	2	0	.00	-	 < 0.01	1.00E00	1.00E00
negative regulation of skeletal muscle satellite cell proliferation (GO:1902723)	4	0	.00	-	 < 0.01	1.00E00	1.00E00
positive regulation of prolactin secretion (GO:1902722)	3	0	.00	-	 < 0.01	1.00E00	1.00E00
cellular defense response (GO:0006968)	53	0	.03	-	 < 0.01	1.00E00	1.00E00
nucleobase catabolic process (GO:0046113)	6	0	.00	-	 < 0.01	1.00E00	1.00E00
nucleobase biosynthetic process (GO:0046112)	19	0	.01	-	 < 0.01	1.00E00	1.00E00
xanthine biosynthetic process (GO:0046111)	1	0	.00	-	 < 0.01	1.00E00	1.00E00
xanthine metabolic process (GO:0046110)	3	0	.00	-	 < 0.01	1.00E00	1.00E00
negative regulation of toll-like receptor 5 signaling pathway (GO:0034148)	1	0	.00	-	 < 0.01	1.00E00	1.00E00
regulation of toll-like receptor 5 signaling pathway (GO:0034147)	1	0	.00	-	 < 0.01	1.00E00	1.00E00
toll-like receptor 5 signaling pathway (GO:0034146)	1	0	.00	-	 < 0.01	1.00E00	1.00E00
protein localization to spindle pole body (GO:0071988)	1	0	.00	-	 < 0.01	1.00E00	1.00E00
positive regulation of toll-like receptor 4 signaling pathway (GO:0034145)	10	0	.00	-	 < 0.01	1.00E00	1.00E00
negative regulation of toll-like receptor 4 signaling pathway (GO:0034144)	10	0	.00	-	 < 0.01	1.00E00	1.00E00
regulation of toll-like receptor 4 signaling pathway (GO:0034143)	21	0	.01	-	 < 0.01	1.00E00	1.00E00
multivesicular body sorting pathway (GO:0071985)	41	0	.02	-	 < 0.01	1.00E00	1.00E00
toll-like receptor 4 signaling pathway (GO:0034142)	19	0	.01	-	 < 0.01	1.00E00	1.00E00
positive regulation of toll-like receptor 3 signaling pathway (GO:0034141)	7	0	.00	-	 < 0.01	1.00E00	1.00E00
negative regulation of toll-like receptor 3 signaling pathway (GO:0034140)	3	0	.00	-	 < 0.01	1.00E00	1.00E00
humoral immune response (GO:0006959)	386	0	.19	-	 < 0.01	1.00E00	1.00E00
complement activation, classical pathway (GO:0006958)	161	0	.08	-	 < 0.01	1.00E00	1.00E00
complement activation, alternative pathway (GO:0006957)	13	0	.01	-	 < 0.01	1.00E00	1.00E00
complement activation (GO:0006956)	177	0	.08	-	 < 0.01	1.00E00	1.00E00
immune response (GO:0006955)	1952	0	.94	-	 < 0.01	6.13E-01	1.00E00
acute-phase response (GO:0006953)	42	0	.02	-	 < 0.01	1.00E00	1.00E00
uridine metabolic process (GO:0046108)	2	0	.00	-	 < 0.01	1.00E00	1.00E00
thymidine biosynthetic process (GO:0046105)	2	0	.00	-	 < 0.01	1.00E00	1.00E00
thymidine metabolic process (GO:0046104)	5	0	.00	-	 < 0.01	1.00E00	1.00E00
inosine biosynthetic process (GO:0046103)	3	0	.00	-	 < 0.01	1.00E00	1.00E00
inosine metabolic process (GO:0046102)	4	0	.00	-	 < 0.01	1.00E00	1.00E00
hypoxanthine biosynthetic process (GO:0046101)	3	0	.00	-	 < 0.01	1.00E00	1.00E00
negative regulation of antigen processing and presentation of peptide antigen via MHC class I (GO:0002590)	2	0	.00	-	 < 0.01	1.00E00	1.00E00
hypoxanthine metabolic process (GO:0046100)	3	0	.00	-	 < 0.01	1.00E00	1.00E00
regulation of toll-like receptor 3 signaling pathway (GO:0034139)	9	0	.00	-	 < 0.01	1.00E00	1.00E00
toll-like receptor 3 signaling pathway (GO:0034138)	11	0	.01	-	 < 0.01	1.00E00	1.00E00
positive regulation of toll-like receptor 2 signaling pathway (GO:0034137)	7	0	.00	-	 < 0.01	1.00E00	1.00E00
negative regulation of toll-like receptor 2 signaling pathway (GO:0034136)	5	0	.00	-	 < 0.01	1.00E00	1.00E00
fluorene metabolic process (GO:0018917)	1	0	.00	-	 < 0.01	1.00E00	1.00E00
regulation of toll-like receptor 2 signaling pathway (GO:0034135)	11	0	.01	-	 < 0.01	1.00E00	1.00E00
nitrobenzene metabolic process (GO:0018916)	4	0	.00	-	 < 0.01	1.00E00	1.00E00
toll-like receptor 2 signaling pathway (GO:0034134)	5	0	.00	-	 < 0.01	1.00E00	1.00E00
cell gliding (GO:0071976)	1	0	.00	-	 < 0.01	1.00E00	1.00E00
toll-like receptor 1 signaling pathway (GO:0034130)	1	0	.00	-	 < 0.01	1.00E00	1.00E00
extracellular exosome assembly (GO:0071971)	1	0	.00	-	 < 0.01	1.00E00	1.00E00
benzene metabolic process (GO:0018910)	1	0	.00	-	 < 0.01	1.00E00	1.00E00
syncytium formation (GO:0006949)	32	0	.02	-	 < 0.01	1.00E00	1.00E00
induction by virus of host cell-cell fusion (GO:0006948)	1	0	.00	-	 < 0.01	1.00E00	1.00E00
regulation of striated muscle contraction (GO:0006942)	92	0	.04	-	 < 0.01	1.00E00	1.00E00
striated muscle contraction (GO:0006941)	110	0	.05	-	 < 0.01	1.00E00	1.00E00
regulation of antigen processing and presentation of peptide antigen via MHC class I (GO:0002589)	2	0	.00	-	 < 0.01	1.00E00	1.00E00
regulation of smooth muscle contraction (GO:0006940)	60	0	.03	-	 < 0.01	1.00E00	1.00E00
positive regulation of antigen processing and presentation of peptide antigen via MHC class II (GO:0002588)	2	0	.00	-	 < 0.01	1.00E00	1.00E00
negative regulation of antigen processing and presentation of peptide antigen via MHC class II (GO:0002587)	2	0	.00	-	 < 0.01	1.00E00	1.00E00
regulation of antigen processing and presentation of peptide antigen via MHC class II (GO:0002586)	4	0	.00	-	 < 0.01	1.00E00	1.00E00
positive regulation of antigen processing and presentation of peptide antigen (GO:0002585)	2	0	.00	-	 < 0.01	1.00E00	1.00E00
negative regulation of antigen processing and presentation of peptide antigen (GO:0002584)	4	0	.00	-	 < 0.01	1.00E00	1.00E00
response to ozone (GO:0010193)	5	0	.00	-	 < 0.01	1.00E00	1.00E00
regulation of antigen processing and presentation of peptide antigen (GO:0002583)	6	0	.00	-	 < 0.01	1.00E00	1.00E00
positive regulation of antigen processing and presentation of peptide or polysaccharide antigen via MHC class II (GO:0002582)	2	0	.00	-	 < 0.01	1.00E00	1.00E00
negative regulation of antigen processing and presentation of peptide or polysaccharide antigen via MHC class II (GO:0002581)	3	0	.00	-	 < 0.01	1.00E00	1.00E00
regulation of antigen processing and presentation of peptide or polysaccharide antigen via MHC class II (GO:0002580)	5	0	.00	-	 < 0.01	1.00E00	1.00E00
negative regulation of MyD88-independent toll-like receptor signaling pathway (GO:0034128)	7	0	.00	-	 < 0.01	1.00E00	1.00E00
regulation of MyD88-independent toll-like receptor signaling pathway (GO:0034127)	8	0	.00	-	 < 0.01	1.00E00	1.00E00
negative regulation of MyD88-dependent toll-like receptor signaling pathway (GO:0034125)	2	0	.00	-	 < 0.01	1.00E00	1.00E00
regulation of MyD88-dependent toll-like receptor signaling pathway (GO:0034124)	4	0	.00	-	 < 0.01	1.00E00	1.00E00
fungal-type cell wall polysaccharide metabolic process (GO:0071966)	1	0	.00	-	 < 0.01	1.00E00	1.00E00
positive regulation of toll-like receptor signaling pathway (GO:0034123)	26	0	.01	-	 < 0.01	1.00E00	1.00E00
ether metabolic process (GO:0018904)	26	0	.01	-	 < 0.01	1.00E00	1.00E00
negative regulation of toll-like receptor signaling pathway (GO:0034122)	38	0	.02	-	 < 0.01	1.00E00	1.00E00
regulation of toll-like receptor signaling pathway (GO:0034121)	70	0	.03	-	 < 0.01	1.00E00	1.00E00
establishment or maintenance of cell polarity regulating cell shape (GO:0071963)	2	0	.00	-	 < 0.01	1.00E00	1.00E00
positive regulation of erythrocyte aggregation (GO:0034120)	1	0	.00	-	 < 0.01	1.00E00	1.00E00
mitotic sister chromatid cohesion, centromeric (GO:0071962)	3	0	.00	-	 < 0.01	1.00E00	1.00E00
smooth muscle contraction (GO:0006939)	52	0	.02	-	 < 0.01	1.00E00	1.00E00
regulation of muscle contraction (GO:0006937)	162	0	.08	-	 < 0.01	1.00E00	1.00E00
muscle contraction (GO:0006936)	246	0	.12	-	 < 0.01	1.00E00	1.00E00
chemotaxis (GO:0006935)	548	0	.26	-	 < 0.01	1.00E00	1.00E00
negative regulation of cell adhesion involved in substrate-bound cell migration (GO:0006933)	4	0	.00	-	 < 0.01	1.00E00	1.00E00
substrate-dependent cell migration, cell attachment to substrate (GO:0006931)	2	0	.00	-	 < 0.01	1.00E00	1.00E00
vitamin E biosynthetic process (GO:0010189)	1	0	.00	-	 < 0.01	1.00E00	1.00E00
positive regulation of antigen processing and presentation (GO:0002579)	9	0	.00	-	 < 0.01	1.00E00	1.00E00
substrate-dependent cell migration, cell extension (GO:0006930)	10	0	.00	-	 < 0.01	1.00E00	1.00E00
negative regulation of antigen processing and presentation (GO:0002578)	9	0	.00	-	 < 0.01	1.00E00	1.00E00
regulation of antigen processing and presentation (GO:0002577)	20	0	.01	-	 < 0.01	1.00E00	1.00E00
positive regulation of cellular defense response (GO:0010186)	1	0	.00	-	 < 0.01	1.00E00	1.00E00
platelet degranulation (GO:0002576)	129	0	.06	-	 < 0.01	1.00E00	1.00E00
regulation of cellular defense response (GO:0010185)	1	0	.00	-	 < 0.01	1.00E00	1.00E00
basophil chemotaxis (GO:0002575)	1	0	.00	-	 < 0.01	1.00E00	1.00E00
myeloid leukocyte differentiation (GO:0002573)	121	0	.06	-	 < 0.01	1.00E00	1.00E00
sugar mediated signaling pathway (GO:0010182)	3	0	.00	-	 < 0.01	1.00E00	1.00E00
pro-T cell differentiation (GO:0002572)	1	0	.00	-	 < 0.01	1.00E00	1.00E00
regulation of erythrocyte aggregation (GO:0034118)	1	0	.00	-	 < 0.01	1.00E00	1.00E00
positive regulation of heterotypic cell-cell adhesion (GO:0034116)	16	0	.01	-	 < 0.01	1.00E00	1.00E00
negative regulation of heterotypic cell-cell adhesion (GO:0034115)	10	0	.00	-	 < 0.01	1.00E00	1.00E00
regulation of heterotypic cell-cell adhesion (GO:0034114)	25	0	.01	-	 < 0.01	1.00E00	1.00E00
heterotypic cell-cell adhesion (GO:0034113)	36	0	.02	-	 < 0.01	1.00E00	1.00E00
recycling endosome to Golgi transport (GO:0071955)	3	0	.00	-	 < 0.01	1.00E00	1.00E00
positive regulation of homotypic cell-cell adhesion (GO:0034112)	9	0	.00	-	 < 0.01	1.00E00	1.00E00
chemokine (C-C motif) ligand 11 production (GO:0071954)	2	0	.00	-	 < 0.01	1.00E00	1.00E00
negative regulation of homotypic cell-cell adhesion (GO:0034111)	15	0	.01	-	 < 0.01	1.00E00	1.00E00
regulation of homotypic cell-cell adhesion (GO:0034110)	30	0	.01	-	 < 0.01	1.00E00	1.00E00
conversion of methionyl-tRNA to N-formyl-methionyl-tRNA (GO:0071951)	1	0	.00	-	 < 0.01	1.00E00	1.00E00
substrate-dependent cell migration (GO:0006929)	25	0	.01	-	 < 0.01	1.00E00	1.00E00
movement of cell or subcellular component (GO:0006928)	1599	0	.77	-	 < 0.01	1.00E00	1.00E00
inflammatory cell apoptotic process (GO:0006925)	6	0	.00	-	 < 0.01	1.00E00	1.00E00
activation-induced cell death of T cells (GO:0006924)	6	0	.00	-	 < 0.01	1.00E00	1.00E00
cellular component disassembly involved in execution phase of apoptosis (GO:0006921)	27	0	.01	-	 < 0.01	1.00E00	1.00E00
somatic diversification of T cell receptor genes (GO:0002568)	5	0	.00	-	 < 0.01	1.00E00	1.00E00
somatic diversification of immune receptors via somatic mutation (GO:0002566)	17	0	.01	-	 < 0.01	1.00E00	1.00E00
embryonic body morphogenesis (GO:0010172)	6	0	.00	-	 < 0.01	1.00E00	1.00E00
somatic diversification of immune receptors via germline recombination within a single locus (GO:0002562)	33	0	.02	-	 < 0.01	1.00E00	1.00E00
body morphogenesis (GO:0010171)	46	0	.02	-	 < 0.01	1.00E00	1.00E00
homotypic cell-cell adhesion (GO:0034109)	58	0	.03	-	 < 0.01	1.00E00	1.00E00
positive regulation of tissue remodeling (GO:0034105)	11	0	.01	-	 < 0.01	1.00E00	1.00E00
protein deubiquitination involved in ubiquitin-dependent protein catabolic process (GO:0071947)	7	0	.00	-	 < 0.01	1.00E00	1.00E00
negative regulation of tissue remodeling (GO:0034104)	23	0	.01	-	 < 0.01	1.00E00	1.00E00
regulation of tissue remodeling (GO:0034103)	76	0	.04	-	 < 0.01	1.00E00	1.00E00
erythrocyte homeostasis (GO:0034101)	97	0	.05	-	 < 0.01	1.00E00	1.00E00
nitrogen cycle metabolic process (GO:0071941)	14	0	.01	-	 < 0.01	1.00E00	1.00E00
activation of cysteine-type endopeptidase activity involved in apoptotic process (GO:0006919)	90	0	.04	-	 < 0.01	1.00E00	1.00E00
autophagy (GO:0006914)	306	0	.15	-	 < 0.01	1.00E00	1.00E00
nucleocytoplasmic transport (GO:0006913)	266	0	.13	-	 < 0.01	1.00E00	1.00E00
phagocytosis, engulfment (GO:0006911)	130	0	.06	-	 < 0.01	1.00E00	1.00E00
phagocytosis, recognition (GO:0006910)	104	0	.05	-	 < 0.01	1.00E00	1.00E00
wax metabolic process (GO:0010166)	4	0	.00	-	 < 0.01	1.00E00	1.00E00
response to X-ray (GO:0010165)	29	0	.01	-	 < 0.01	1.00E00	1.00E00
response to cesium ion (GO:0010164)	1	0	.00	-	 < 0.01	1.00E00	1.00E00
serotonin secretion by platelet (GO:0002554)	3	0	.00	-	 < 0.01	1.00E00	1.00E00
histamine secretion by mast cell (GO:0002553)	2	0	.00	-	 < 0.01	1.00E00	1.00E00
mast cell chemotaxis (GO:0002551)	5	0	.00	-	 < 0.01	1.00E00	1.00E00
formation of animal organ boundary (GO:0010160)	1	0	.00	-	 < 0.01	1.00E00	1.00E00
vitamin A import (GO:0071939)	1	0	.00	-	 < 0.01	1.00E00	1.00E00
vitamin A transport (GO:0071938)	1	0	.00	-	 < 0.01	1.00E00	1.00E00
thiamine transmembrane transport (GO:0071934)	3	0	.00	-	 < 0.01	1.00E00	1.00E00
replication fork reversal (GO:0071932)	3	0	.00	-	 < 0.01	1.00E00	1.00E00
positive regulation of transcription involved in G1/S transition of mitotic cell cycle (GO:0071931)	3	0	.00	-	 < 0.01	1.00E00	1.00E00
negative regulation of transcription involved in G1/S transition of mitotic cell cycle (GO:0071930)	3	0	.00	-	 < 0.01	1.00E00	1.00E00
phagocytosis (GO:0006909)	333	0	.16	-	 < 0.01	1.00E00	1.00E00
pinocytosis (GO:0006907)	11	0	.01	-	 < 0.01	1.00E00	1.00E00
vesicle fusion (GO:0006906)	80	0	.04	-	 < 0.01	1.00E00	1.00E00
vesicle docking involved in exocytosis (GO:0006904)	42	0	.02	-	 < 0.01	1.00E00	1.00E00
vesicle targeting (GO:0006903)	91	0	.04	-	 < 0.01	1.00E00	1.00E00
vesicle coating (GO:0006901)	67	0	.03	-	 < 0.01	1.00E00	1.00E00
specification of animal organ position (GO:0010159)	3	0	.00	-	 < 0.01	1.00E00	1.00E00
vesicle budding from membrane (GO:0006900)	102	0	.05	-	 < 0.01	1.00E00	1.00E00
monocyte chemotaxis (GO:0002548)	42	0	.02	-	 < 0.01	1.00E00	1.00E00
response to chlorate (GO:0010157)	2	0	.00	-	 < 0.01	1.00E00	1.00E00
regulation of proton transport (GO:0010155)	23	0	.01	-	 < 0.01	1.00E00	1.00E00
chronic inflammatory response (GO:0002544)	14	0	.01	-	 < 0.01	1.00E00	1.00E00
activation of blood coagulation via clotting cascade (GO:0002543)	2	0	.00	-	 < 0.01	1.00E00	1.00E00
Factor XII activation (GO:0002542)	2	0	.00	-	 < 0.01	1.00E00	1.00E00
activation of plasma proteins involved in acute inflammatory response (GO:0002541)	1	0	.00	-	 < 0.01	1.00E00	1.00E00
leukotriene production involved in inflammatory response (GO:0002540)	2	0	.00	-	 < 0.01	1.00E00	1.00E00
positive regulation of glial cell differentiation (GO:0045687)	43	0	.02	-	 < 0.01	1.00E00	1.00E00
negative regulation of glial cell differentiation (GO:0045686)	25	0	.01	-	 < 0.01	1.00E00	1.00E00
regulation of glial cell differentiation (GO:0045685)	72	0	.03	-	 < 0.01	1.00E00	1.00E00
alpha-tubulin acetylation (GO:0071929)	2	0	.00	-	 < 0.01	1.00E00	1.00E00
positive regulation of epidermis development (GO:0045684)	31	0	.01	-	 < 0.01	1.00E00	1.00E00
negative regulation of epidermis development (GO:0045683)	14	0	.01	-	 < 0.01	1.00E00	1.00E00
regulation of epidermis development (GO:0045682)	69	0	.03	-	 < 0.01	1.00E00	1.00E00
endocannabinoid signaling pathway (GO:0071926)	3	0	.00	-	 < 0.01	1.00E00	1.00E00
regulation of cohesin loading (GO:0071922)	5	0	.00	-	 < 0.01	1.00E00	1.00E00
cohesin loading (GO:0071921)	2	0	.00	-	 < 0.01	1.00E00	1.00E00
arachidonic acid metabolite production involved in inflammatory response (GO:0002538)	2	0	.00	-	 < 0.01	1.00E00	1.00E00
nitric oxide production involved in inflammatory response (GO:0002537)	2	0	.00	-	 < 0.01	1.00E00	1.00E00
respiratory burst involved in inflammatory response (GO:0002536)	1	0	.00	-	 < 0.01	1.00E00	1.00E00
cytokine production involved in inflammatory response (GO:0002534)	4	0	.00	-	 < 0.01	1.00E00	1.00E00
farnesyl diphosphate biosynthetic process, mevalonate pathway (GO:0010142)	2	0	.00	-	 < 0.01	1.00E00	1.00E00
production of molecular mediator involved in inflammatory response (GO:0002532)	19	0	.01	-	 < 0.01	1.00E00	1.00E00
G-quadruplex DNA formation (GO:0071919)	1	0	.00	-	 < 0.01	1.00E00	1.00E00
urea transmembrane transport (GO:0071918)	8	0	.00	-	 < 0.01	1.00E00	1.00E00
positive regulation of osteoclast differentiation (GO:0045672)	26	0	.01	-	 < 0.01	1.00E00	1.00E00
negative regulation of osteoclast differentiation (GO:0045671)	30	0	.01	-	 < 0.01	1.00E00	1.00E00
regulation of osteoclast differentiation (GO:0045670)	67	0	.03	-	 < 0.01	1.00E00	1.00E00
synchronous neurotransmitter secretion (GO:0071911)	1	0	.00	-	 < 0.01	1.00E00	1.00E00
determination of liver left/right asymmetry (GO:0071910)	6	0	.00	-	 < 0.01	1.00E00	1.00E00
pyrimidine ribonucleotide salvage (GO:0010138)	5	0	.00	-	 < 0.01	1.00E00	1.00E00
hypersensitivity (GO:0002524)	2	0	.00	-	 < 0.01	1.00E00	1.00E00
proline catabolic process to glutamate (GO:0010133)	3	0	.00	-	 < 0.01	1.00E00	1.00E00
leukocyte migration involved in inflammatory response (GO:0002523)	19	0	.01	-	 < 0.01	1.00E00	1.00E00
leukocyte migration involved in immune response (GO:0002522)	2	0	.00	-	 < 0.01	1.00E00	1.00E00
leukocyte differentiation (GO:0002521)	350	0	.17	-	 < 0.01	1.00E00	1.00E00
positive regulation of osteoblast differentiation (GO:0045669)	62	0	.03	-	 < 0.01	1.00E00	1.00E00
immune system development (GO:0002520)	671	0	.32	-	 < 0.01	1.00E00	1.00E00
negative regulation of osteoblast differentiation (GO:0045668)	48	0	.02	-	 < 0.01	1.00E00	1.00E00
regulation of osteoblast differentiation (GO:0045667)	122	0	.06	-	 < 0.01	1.00E00	1.00E00
positive regulation of neuron differentiation (GO:0045666)	90	0	.04	-	 < 0.01	1.00E00	1.00E00
negative regulation of neuron differentiation (GO:0045665)	71	0	.03	-	 < 0.01	1.00E00	1.00E00
determination of stomach left/right asymmetry (GO:0071909)	1	0	.00	-	 < 0.01	1.00E00	1.00E00
regulation of neuron differentiation (GO:0045664)	191	0	.09	-	 < 0.01	1.00E00	1.00E00
determination of intestine left/right asymmetry (GO:0071908)	1	0	.00	-	 < 0.01	1.00E00	1.00E00
positive regulation of myoblast differentiation (GO:0045663)	23	0	.01	-	 < 0.01	1.00E00	1.00E00
determination of digestive tract left/right asymmetry (GO:0071907)	7	0	.00	-	 < 0.01	1.00E00	1.00E00
negative regulation of myoblast differentiation (GO:0045662)	27	0	.01	-	 < 0.01	1.00E00	1.00E00
regulation of myoblast differentiation (GO:0045661)	54	0	.03	-	 < 0.01	1.00E00	1.00E00
positive regulation of neutrophil differentiation (GO:0045660)	1	0	.00	-	 < 0.01	1.00E00	1.00E00
positive regulation of protein serine/threonine kinase activity (GO:0071902)	321	0	.15	-	 < 0.01	1.00E00	1.00E00
negative regulation of protein serine/threonine kinase activity (GO:0071901)	137	0	.07	-	 < 0.01	1.00E00	1.00E00
regulation of protein serine/threonine kinase activity (GO:0071900)	500	0	.24	-	 < 0.01	1.00E00	1.00E00
neurofilament bundle assembly (GO:0033693)	3	0	.00	-	 < 0.01	1.00E00	1.00E00
cellular polysaccharide biosynthetic process (GO:0033692)	47	0	.02	-	 < 0.01	1.00E00	1.00E00
positive regulation of osteoblast proliferation (GO:0033690)	12	0	.01	-	 < 0.01	1.00E00	1.00E00
natural killer cell tolerance induction (GO:0002519)	3	0	.00	-	 < 0.01	1.00E00	1.00E00
lymphocyte chemotaxis across high endothelial venule (GO:0002518)	1	0	.00	-	 < 0.01	1.00E00	1.00E00
T cell tolerance induction (GO:0002517)	2	0	.00	-	 < 0.01	1.00E00	1.00E00
phenylacetate catabolic process (GO:0010124)	2	0	.00	-	 < 0.01	1.00E00	1.00E00
B cell tolerance induction (GO:0002514)	1	0	.00	-	 < 0.01	1.00E00	1.00E00
tolerance induction to self antigen (GO:0002513)	5	0	.00	-	 < 0.01	1.00E00	1.00E00
arginine catabolic process to proline via ornithine (GO:0010121)	1	0	.00	-	 < 0.01	1.00E00	1.00E00
negative regulation of neutrophil differentiation (GO:0045659)	2	0	.00	-	 < 0.01	1.00E00	1.00E00
regulation of neutrophil differentiation (GO:0045658)	3	0	.00	-	 < 0.01	1.00E00	1.00E00
positive regulation of monocyte differentiation (GO:0045657)	11	0	.01	-	 < 0.01	1.00E00	1.00E00
negative regulation of monocyte differentiation (GO:0045656)	7	0	.00	-	 < 0.01	1.00E00	1.00E00
regulation of monocyte differentiation (GO:0045655)	20	0	.01	-	 < 0.01	1.00E00	1.00E00
positive regulation of megakaryocyte differentiation (GO:0045654)	10	0	.00	-	 < 0.01	1.00E00	1.00E00
negative regulation of megakaryocyte differentiation (GO:0045653)	5	0	.00	-	 < 0.01	1.00E00	1.00E00
regulation of megakaryocyte differentiation (GO:0045652)	57	0	.03	-	 < 0.01	1.00E00	1.00E00
positive regulation of macrophage differentiation (GO:0045651)	15	0	.01	-	 < 0.01	1.00E00	1.00E00
negative regulation of macrophage differentiation (GO:0045650)	7	0	.00	-	 < 0.01	1.00E00	1.00E00
negative regulation of osteoblast proliferation (GO:0033689)	10	0	.00	-	 < 0.01	1.00E00	1.00E00
regulation of osteoblast proliferation (GO:0033688)	25	0	.01	-	 < 0.01	1.00E00	1.00E00
osteoblast proliferation (GO:0033687)	4	0	.00	-	 < 0.01	1.00E00	1.00E00
positive regulation of luteinizing hormone secretion (GO:0033686)	3	0	.00	-	 < 0.01	1.00E00	1.00E00
negative regulation of luteinizing hormone secretion (GO:0033685)	3	0	.00	-	 < 0.01	1.00E00	1.00E00
regulation of luteinizing hormone secretion (GO:0033684)	6	0	.00	-	 < 0.01	1.00E00	1.00E00
nucleotide-excision repair, DNA incision (GO:0033683)	39	0	.02	-	 < 0.01	1.00E00	1.00E00
central tolerance induction to self antigen (GO:0002509)	1	0	.00	-	 < 0.01	1.00E00	1.00E00
central tolerance induction (GO:0002508)	2	0	.00	-	 < 0.01	1.00E00	1.00E00
tolerance induction (GO:0002507)	15	0	.01	-	 < 0.01	1.00E00	1.00E00
antigen processing and presentation of peptide or polysaccharide antigen via MHC class II (GO:0002504)	103	0	.05	-	 < 0.01	1.00E00	1.00E00
peptide antigen assembly with MHC class II protein complex (GO:0002503)	4	0	.00	-	 < 0.01	1.00E00	1.00E00
peptide antigen assembly with MHC class I protein complex (GO:0002502)	2	0	.00	-	 < 0.01	1.00E00	1.00E00
peptide antigen assembly with MHC protein complex (GO:0002501)	6	0	.00	-	 < 0.01	1.00E00	1.00E00
regulation of macrophage differentiation (GO:0045649)	22	0	.01	-	 < 0.01	1.00E00	1.00E00
regulation of L-dopa decarboxylase activity (GO:1903198)	1	0	.00	-	 < 0.01	1.00E00	1.00E00
positive regulation of erythrocyte differentiation (GO:0045648)	31	0	.01	-	 < 0.01	1.00E00	1.00E00
positive regulation of L-dopa biosynthetic process (GO:1903197)	1	0	.00	-	 < 0.01	1.00E00	1.00E00
negative regulation of erythrocyte differentiation (GO:0045647)	9	0	.00	-	 < 0.01	1.00E00	1.00E00
regulation of erythrocyte differentiation (GO:0045646)	47	0	.02	-	 < 0.01	1.00E00	1.00E00
regulation of L-dopa biosynthetic process (GO:1903195)	1	0	.00	-	 < 0.01	1.00E00	1.00E00
positive regulation of eosinophil differentiation (GO:0045645)	2	0	.00	-	 < 0.01	1.00E00	1.00E00
regulation of eosinophil differentiation (GO:0045643)	2	0	.00	-	 < 0.01	1.00E00	1.00E00
glyoxal catabolic process (GO:1903190)	1	0	.00	-	 < 0.01	1.00E00	1.00E00
positive regulation of kinase activity (GO:0033674)	613	0	.29	-	 < 0.01	1.00E00	1.00E00
negative regulation of kinase activity (GO:0033673)	259	0	.12	-	 < 0.01	1.00E00	1.00E00
cellular response to iron ion starvation (GO:0010106)	1	0	.00	-	 < 0.01	1.00E00	1.00E00
glyoxal metabolic process (GO:1903189)	1	0	.00	-	 < 0.01	1.00E00	1.00E00
fatty acid oxidation (GO:0019395)	84	0	.04	-	 < 0.01	1.00E00	1.00E00
positive regulation of myeloid cell differentiation (GO:0045639)	98	0	.05	-	 < 0.01	1.00E00	1.00E00
negative regulation of myeloid cell differentiation (GO:0045638)	82	0	.04	-	 < 0.01	1.00E00	1.00E00
regulation of myeloid cell differentiation (GO:0045637)	234	0	.11	-	 < 0.01	1.00E00	1.00E00
positive regulation of melanocyte differentiation (GO:0045636)	5	0	.00	-	 < 0.01	1.00E00	1.00E00
glucuronoside catabolic process (GO:0019391)	4	0	.00	-	 < 0.01	1.00E00	1.00E00
regulation of melanocyte differentiation (GO:0045634)	6	0	.00	-	 < 0.01	1.00E00	1.00E00
positive regulation of mechanoreceptor differentiation (GO:0045633)	1	0	.00	-	 < 0.01	1.00E00	1.00E00
regulation of SUMO transferase activity (GO:1903182)	1	0	.00	-	 < 0.01	1.00E00	1.00E00
negative regulation of mechanoreceptor differentiation (GO:0045632)	4	0	.00	-	 < 0.01	1.00E00	1.00E00
regulation of mechanoreceptor differentiation (GO:0045631)	9	0	.00	-	 < 0.01	1.00E00	1.00E00
positive regulation of T-helper 2 cell differentiation (GO:0045630)	7	0	.00	-	 < 0.01	1.00E00	1.00E00
negative regulation by symbiont of host apoptotic process (GO:0033668)	10	0	.00	-	 < 0.01	1.00E00	1.00E00
cerebellar cortex maturation (GO:0021699)	3	0	.00	-	 < 0.01	1.00E00	1.00E00
cerebellar cortex structural organization (GO:0021698)	2	0	.00	-	 < 0.01	1.00E00	1.00E00
cerebellar cortex formation (GO:0021697)	27	0	.01	-	 < 0.01	1.00E00	1.00E00
cerebellar cortex morphogenesis (GO:0021696)	36	0	.02	-	 < 0.01	1.00E00	1.00E00
cerebellar cortex development (GO:0021695)	53	0	.03	-	 < 0.01	1.00E00	1.00E00
cerebellar Purkinje cell layer formation (GO:0021694)	15	0	.01	-	 < 0.01	1.00E00	1.00E00
cerebellar Purkinje cell layer structural organization (GO:0021693)	2	0	.00	-	 < 0.01	1.00E00	1.00E00
glucuronoside metabolic process (GO:0019389)	4	0	.00	-	 < 0.01	1.00E00	1.00E00
cerebellar Purkinje cell layer morphogenesis (GO:0021692)	19	0	.01	-	 < 0.01	1.00E00	1.00E00
galactose catabolic process (GO:0019388)	9	0	.00	-	 < 0.01	1.00E00	1.00E00
cerebellar Purkinje cell layer maturation (GO:0021691)	2	0	.00	-	 < 0.01	1.00E00	1.00E00
negative regulation of T-helper 2 cell differentiation (GO:0045629)	4	0	.00	-	 < 0.01	1.00E00	1.00E00
positive regulation of tyrosine 3-monooxygenase activity (GO:1903178)	1	0	.00	-	 < 0.01	1.00E00	1.00E00
regulation of T-helper 2 cell differentiation (GO:0045628)	11	0	.01	-	 < 0.01	1.00E00	1.00E00
positive regulation of T-helper 1 cell differentiation (GO:0045627)	6	0	.00	-	 < 0.01	1.00E00	1.00E00
regulation of tyrosine 3-monooxygenase activity (GO:1903176)	1	0	.00	-	 < 0.01	1.00E00	1.00E00
negative regulation of T-helper 1 cell differentiation (GO:0045626)	3	0	.00	-	 < 0.01	1.00E00	1.00E00
regulation of T-helper 1 cell differentiation (GO:0045625)	10	0	.00	-	 < 0.01	1.00E00	1.00E00
positive regulation of T-helper cell differentiation (GO:0045624)	21	0	.01	-	 < 0.01	1.00E00	1.00E00
fatty alcohol metabolic process (GO:1903173)	2	0	.00	-	 < 0.01	1.00E00	1.00E00
negative regulation of T-helper cell differentiation (GO:0045623)	17	0	.01	-	 < 0.01	1.00E00	1.00E00
regulation of T-helper cell differentiation (GO:0045622)	35	0	.02	-	 < 0.01	1.00E00	1.00E00
positive regulation of lymphocyte differentiation (GO:0045621)	103	0	.05	-	 < 0.01	1.00E00	1.00E00
negative regulation of calcium ion transmembrane transport (GO:1903170)	39	0	.02	-	 < 0.01	1.00E00	1.00E00
negative regulation of lymphocyte differentiation (GO:0045620)	56	0	.03	-	 < 0.01	1.00E00	1.00E00
cerebellar molecular layer formation (GO:0021688)	1	0	.00	-	 < 0.01	1.00E00	1.00E00
cerebellar molecular layer morphogenesis (GO:0021687)	2	0	.00	-	 < 0.01	1.00E00	1.00E00
cerebellar granular layer maturation (GO:0021686)	1	0	.00	-	 < 0.01	1.00E00	1.00E00
cerebellar granular layer structural organization (GO:0021685)	1	0	.00	-	 < 0.01	1.00E00	1.00E00
cerebellar granular layer formation (GO:0021684)	8	0	.00	-	 < 0.01	1.00E00	1.00E00
cerebellar granular layer morphogenesis (GO:0021683)	10	0	.00	-	 < 0.01	1.00E00	1.00E00
nerve maturation (GO:0021682)	1	0	.00	-	 < 0.01	1.00E00	1.00E00
cerebellar granular layer development (GO:0021681)	14	0	.01	-	 < 0.01	1.00E00	1.00E00
glycolipid catabolic process (GO:0019377)	16	0	.01	-	 < 0.01	1.00E00	1.00E00
cerebellar Purkinje cell layer development (GO:0021680)	29	0	.01	-	 < 0.01	1.00E00	1.00E00
galactolipid catabolic process (GO:0019376)	4	0	.00	-	 < 0.01	1.00E00	1.00E00
regulation of calcium ion transmembrane transport (GO:1903169)	156	0	.07	-	 < 0.01	1.00E00	1.00E00
galactolipid biosynthetic process (GO:0019375)	6	0	.00	-	 < 0.01	1.00E00	1.00E00
regulation of lymphocyte differentiation (GO:0045619)	178	0	.09	-	 < 0.01	1.00E00	1.00E00
positive regulation of pyrroline-5-carboxylate reductase activity (GO:1903168)	1	0	.00	-	 < 0.01	1.00E00	1.00E00
galactolipid metabolic process (GO:0019374)	10	0	.00	-	 < 0.01	1.00E00	1.00E00
positive regulation of keratinocyte differentiation (GO:0045618)	18	0	.01	-	 < 0.01	1.00E00	1.00E00
regulation of pyrroline-5-carboxylate reductase activity (GO:1903167)	1	0	.00	-	 < 0.01	1.00E00	1.00E00
epoxygenase P450 pathway (GO:0019373)	21	0	.01	-	 < 0.01	1.00E00	1.00E00
negative regulation of keratinocyte differentiation (GO:0045617)	8	0	.00	-	 < 0.01	1.00E00	1.00E00
lipoxygenase pathway (GO:0019372)	16	0	.01	-	 < 0.01	1.00E00	1.00E00
regulation of keratinocyte differentiation (GO:0045616)	42	0	.02	-	 < 0.01	1.00E00	1.00E00
response to polycyclic arene (GO:1903165)	1	0	.00	-	 < 0.01	1.00E00	1.00E00
cyclooxygenase pathway (GO:0019371)	11	0	.01	-	 < 0.01	1.00E00	1.00E00
leukotriene biosynthetic process (GO:0019370)	21	0	.01	-	 < 0.01	1.00E00	1.00E00
cerebellar molecular layer development (GO:0021679)	3	0	.00	-	 < 0.01	1.00E00	1.00E00
third ventricle development (GO:0021678)	5	0	.00	-	 < 0.01	1.00E00	1.00E00
nerve development (GO:0021675)	79	0	.04	-	 < 0.01	1.00E00	1.00E00
lysobisphosphatidic acid metabolic process (GO:2001311)	2	0	.00	-	 < 0.01	1.00E00	1.00E00
arachidonic acid metabolic process (GO:0019369)	60	0	.03	-	 < 0.01	1.00E00	1.00E00
fatty acid elongation, unsaturated fatty acid (GO:0019368)	7	0	.00	-	 < 0.01	1.00E00	1.00E00
fatty acid elongation, saturated fatty acid (GO:0019367)	7	0	.00	-	 < 0.01	1.00E00	1.00E00
lateral ventricle development (GO:0021670)	13	0	.01	-	 < 0.01	1.00E00	1.00E00
pyridine nucleotide salvage (GO:0019365)	1	0	.00	-	 < 0.01	1.00E00	1.00E00
positive regulation of inner ear auditory receptor cell differentiation (GO:0045609)	1	0	.00	-	 < 0.01	1.00E00	1.00E00
pyridine nucleotide catabolic process (GO:0019364)	4	0	.00	-	 < 0.01	1.00E00	1.00E00
negative regulation of inner ear auditory receptor cell differentiation (GO:0045608)	4	0	.00	-	 < 0.01	1.00E00	1.00E00
pyridine nucleotide biosynthetic process (GO:0019363)	31	0	.01	-	 < 0.01	1.00E00	1.00E00
regulation of inner ear auditory receptor cell differentiation (GO:0045607)	9	0	.00	-	 < 0.01	1.00E00	1.00E00
pyridine nucleotide metabolic process (GO:0019362)	34	0	.02	-	 < 0.01	1.00E00	1.00E00
positive regulation of epidermal cell differentiation (GO:0045606)	26	0	.01	-	 < 0.01	1.00E00	1.00E00
negative regulation of epidermal cell differentiation (GO:0045605)	14	0	.01	-	 < 0.01	1.00E00	1.00E00
regulation of epidermal cell differentiation (GO:0045604)	62	0	.03	-	 < 0.01	1.00E00	1.00E00
nervous system development (GO:0007399)	2203	0	1.06	-	 < 0.01	6.13E-01	1.00E00
positive regulation of endothelial cell differentiation (GO:0045603)	11	0	.01	-	 < 0.01	1.00E00	1.00E00
ectoderm development (GO:0007398)	20	0	.01	-	 < 0.01	1.00E00	1.00E00
negative regulation of endothelial cell differentiation (GO:0045602)	9	0	.00	-	 < 0.01	1.00E00	1.00E00
regulation of endothelial cell differentiation (GO:0045601)	35	0	.02	-	 < 0.01	1.00E00	1.00E00
positive regulation of fat cell differentiation (GO:0045600)	69	0	.03	-	 < 0.01	1.00E00	1.00E00
positive regulation of cell-cell adhesion mediated by integrin (GO:0033634)	6	0	.00	-	 < 0.01	1.00E00	1.00E00
negative regulation of cell-cell adhesion mediated by integrin (GO:0033633)	2	0	.00	-	 < 0.01	1.00E00	1.00E00
regulation of cell-cell adhesion mediated by integrin (GO:0033632)	11	0	.01	-	 < 0.01	1.00E00	1.00E00
cell-cell adhesion mediated by integrin (GO:0033631)	6	0	.00	-	 < 0.01	1.00E00	1.00E00
positive regulation of cell adhesion mediated by integrin (GO:0033630)	21	0	.01	-	 < 0.01	1.00E00	1.00E00
lipoxin B4 biosynthetic process (GO:2001306)	1	0	.00	-	 < 0.01	1.00E00	1.00E00
lipoxin B4 metabolic process (GO:2001304)	1	0	.00	-	 < 0.01	1.00E00	1.00E00
rhombomere 5 formation (GO:0021666)	1	0	.00	-	 < 0.01	1.00E00	1.00E00
lipoxin A4 biosynthetic process (GO:2001303)	3	0	.00	-	 < 0.01	1.00E00	1.00E00
rhombomere 5 structural organization (GO:0021665)	1	0	.00	-	 < 0.01	1.00E00	1.00E00
lipoxin A4 metabolic process (GO:2001302)	4	0	.00	-	 < 0.01	1.00E00	1.00E00
rhombomere 5 morphogenesis (GO:0021664)	1	0	.00	-	 < 0.01	1.00E00	1.00E00
lipoxin biosynthetic process (GO:2001301)	7	0	.00	-	 < 0.01	1.00E00	1.00E00
lipoxin metabolic process (GO:2001300)	8	0	.00	-	 < 0.01	1.00E00	1.00E00
nicotinamide nucleotide biosynthetic process (GO:0019359)	31	0	.01	-	 < 0.01	1.00E00	1.00E00
rhombomere 3 formation (GO:0021660)	1	0	.00	-	 < 0.01	1.00E00	1.00E00
negative regulation of autophagy of mitochondrion (GO:1903147)	9	0	.00	-	 < 0.01	1.00E00	1.00E00
regulation of autophagy of mitochondrion (GO:1903146)	41	0	.02	-	 < 0.01	1.00E00	1.00E00
pattern specification process (GO:0007389)	443	0	.21	-	 < 0.01	1.00E00	1.00E00
positive regulation of establishment of endothelial barrier (GO:1903142)	6	0	.00	-	 < 0.01	1.00E00	1.00E00
posterior compartment specification (GO:0007388)	1	0	.00	-	 < 0.01	1.00E00	1.00E00
negative regulation of establishment of endothelial barrier (GO:1903141)	2	0	.00	-	 < 0.01	1.00E00	1.00E00
anterior compartment pattern formation (GO:0007387)	1	0	.00	-	 < 0.01	1.00E00	1.00E00
regulation of establishment of endothelial barrier (GO:1903140)	16	0	.01	-	 < 0.01	1.00E00	1.00E00
compartment pattern specification (GO:0007386)	5	0	.00	-	 < 0.01	1.00E00	1.00E00
negative regulation of cell adhesion mediated by integrin (GO:0033629)	12	0	.01	-	 < 0.01	1.00E00	1.00E00
regulation of cell adhesion mediated by integrin (GO:0033628)	48	0	.02	-	 < 0.01	1.00E00	1.00E00
cell adhesion mediated by integrin (GO:0033627)	25	0	.01	-	 < 0.01	1.00E00	1.00E00
positive regulation of integrin activation by cell surface receptor linked signal transduction (GO:0033626)	2	0	.00	-	 < 0.01	1.00E00	1.00E00
positive regulation of integrin activation (GO:0033625)	11	0	.01	-	 < 0.01	1.00E00	1.00E00
negative regulation of integrin activation (GO:0033624)	3	0	.00	-	 < 0.01	1.00E00	1.00E00
regulation of integrin activation (GO:0033623)	17	0	.01	-	 < 0.01	1.00E00	1.00E00
integrin activation (GO:0033622)	9	0	.00	-	 < 0.01	1.00E00	1.00E00
rhombomere 3 structural organization (GO:0021659)	1	0	.00	-	 < 0.01	1.00E00	1.00E00
rhombomere 3 morphogenesis (GO:0021658)	2	0	.00	-	 < 0.01	1.00E00	1.00E00
dolichol metabolic process (GO:0019348)	5	0	.00	-	 < 0.01	1.00E00	1.00E00
vestibulocochlear nerve formation (GO:0021650)	5	0	.00	-	 < 0.01	1.00E00	1.00E00
transsulfuration (GO:0019346)	6	0	.00	-	 < 0.01	1.00E00	1.00E00
cysteine biosynthetic process (GO:0019344)	4	0	.00	-	 < 0.01	1.00E00	1.00E00
cysteine biosynthetic process via cystathionine (GO:0019343)	3	0	.00	-	 < 0.01	1.00E00	1.00E00
dibenzo-p-dioxin catabolic process (GO:0019341)	1	0	.00	-	 < 0.01	1.00E00	1.00E00
segment specification (GO:0007379)	17	0	.01	-	 < 0.01	1.00E00	1.00E00
mononuclear cell differentiation (GO:1903131)	17	0	.01	-	 < 0.01	1.00E00	1.00E00
membrane protein proteolysis (GO:0033619)	39	0	.02	-	 < 0.01	1.00E00	1.00E00
mitochondrial cytochrome c oxidase assembly (GO:0033617)	22	0	.01	-	 < 0.01	1.00E00	1.00E00
ventral midline determination (GO:0007371)	1	0	.00	-	 < 0.01	1.00E00	1.00E00
mitochondrial proton-transporting ATP synthase complex assembly (GO:0033615)	6	0	.00	-	 < 0.01	1.00E00	1.00E00
vestibulocochlear nerve structural organization (GO:0021649)	2	0	.00	-	 < 0.01	1.00E00	1.00E00
vestibulocochlear nerve morphogenesis (GO:0021648)	7	0	.00	-	 < 0.01	1.00E00	1.00E00
vagus nerve morphogenesis (GO:0021644)	2	0	.00	-	 < 0.01	1.00E00	1.00E00
trochlear nerve formation (GO:0021642)	1	0	.00	-	 < 0.01	1.00E00	1.00E00
phenol-containing compound catabolic process (GO:0019336)	12	0	.01	-	 < 0.01	1.00E00	1.00E00
response to cell cycle checkpoint signaling (GO:0072396)	7	0	.00	-	 < 0.01	1.00E00	1.00E00
signal transduction involved in cell cycle checkpoint (GO:0072395)	74	0	.04	-	 < 0.01	1.00E00	1.00E00
detection of stimulus involved in cell cycle checkpoint (GO:0072394)	1	0	.00	-	 < 0.01	1.00E00	1.00E00
microtubule anchoring at microtubule organizing center (GO:0072393)	12	0	.01	-	 < 0.01	1.00E00	1.00E00
negative regulation of centriole-centriole cohesion (GO:1903126)	1	0	.00	-	 < 0.01	1.00E00	1.00E00
negative regulation of thioredoxin peroxidase activity by peptidyl-threonine phosphorylation (GO:1903125)	1	0	.00	-	 < 0.01	1.00E00	1.00E00
negative regulation of thioredoxin peroxidase activity (GO:1903124)	1	0	.00	-	 < 0.01	1.00E00	1.00E00
regulation of thioredoxin peroxidase activity (GO:1903123)	1	0	.00	-	 < 0.01	1.00E00	1.00E00
gastrulation (GO:0007369)	163	0	.08	-	 < 0.01	1.00E00	1.00E00
negative regulation of TRAIL-activated apoptotic signaling pathway (GO:1903122)	1	0	.00	-	 < 0.01	1.00E00	1.00E00
determination of left/right symmetry (GO:0007368)	123	0	.06	-	 < 0.01	1.00E00	1.00E00
regulation of TRAIL-activated apoptotic signaling pathway (GO:1903121)	4	0	.00	-	 < 0.01	1.00E00	1.00E00
oxalate metabolic process (GO:0033609)	1	0	.00	-	 < 0.01	1.00E00	1.00E00
chemokine receptor transport within lipid bilayer (GO:0033606)	1	0	.00	-	 < 0.01	1.00E00	1.00E00
positive regulation of catecholamine secretion (GO:0033605)	14	0	.01	-	 < 0.01	1.00E00	1.00E00
negative regulation of catecholamine secretion (GO:0033604)	14	0	.01	-	 < 0.01	1.00E00	1.00E00
positive regulation of dopamine secretion (GO:0033603)	7	0	.00	-	 < 0.01	1.00E00	1.00E00
negative regulation of dopamine secretion (GO:0033602)	4	0	.00	-	 < 0.01	1.00E00	1.00E00
positive regulation of mammary gland epithelial cell proliferation (GO:0033601)	10	0	.00	-	 < 0.01	1.00E00	1.00E00
negative regulation of mammary gland epithelial cell proliferation (GO:0033600)	4	0	.00	-	 < 0.01	1.00E00	1.00E00
trochlear nerve morphogenesis (GO:0021639)	1	0	.00	-	 < 0.01	1.00E00	1.00E00
trigeminal nerve structural organization (GO:0021637)	5	0	.00	-	 < 0.01	1.00E00	1.00E00
trigeminal nerve morphogenesis (GO:0021636)	5	0	.00	-	 < 0.01	1.00E00	1.00E00
optic nerve structural organization (GO:0021633)	1	0	.00	-	 < 0.01	1.00E00	1.00E00
flavin adenine dinucleotide catabolic process (GO:0072389)	1	0	.00	-	 < 0.01	1.00E00	1.00E00
optic nerve morphogenesis (GO:0021631)	5	0	.00	-	 < 0.01	1.00E00	1.00E00
flavin adenine dinucleotide biosynthetic process (GO:0072388)	1	0	.00	-	 < 0.01	1.00E00	1.00E00
flavin adenine dinucleotide metabolic process (GO:0072387)	2	0	.00	-	 < 0.01	1.00E00	1.00E00
plus-end-directed organelle transport along microtubule (GO:0072386)	9	0	.00	-	 < 0.01	1.00E00	1.00E00
protein localization to actin cytoskeleton (GO:1903119)	1	0	.00	-	 < 0.01	1.00E00	1.00E00
minus-end-directed organelle transport along microtubule (GO:0072385)	5	0	.00	-	 < 0.01	1.00E00	1.00E00
urate homeostasis (GO:1903118)	1	0	.00	-	 < 0.01	1.00E00	1.00E00
organelle transport along microtubule (GO:0072384)	79	0	.04	-	 < 0.01	1.00E00	1.00E00
pentose catabolic process (GO:0019323)	6	0	.00	-	 < 0.01	1.00E00	1.00E00
plus-end-directed vesicle transport along microtubule (GO:0072383)	8	0	.00	-	 < 0.01	1.00E00	1.00E00
positive regulation of actin filament-based movement (GO:1903116)	1	0	.00	-	 < 0.01	1.00E00	1.00E00
pentose biosynthetic process (GO:0019322)	4	0	.00	-	 < 0.01	1.00E00	1.00E00
minus-end-directed vesicle transport along microtubule (GO:0072382)	1	0	.00	-	 < 0.01	1.00E00	1.00E00
regulation of actin filament-based movement (GO:1903115)	39	0	.02	-	 < 0.01	1.00E00	1.00E00
pentose metabolic process (GO:0019321)	15	0	.01	-	 < 0.01	1.00E00	1.00E00
hexose catabolic process (GO:0019320)	52	0	.02	-	 < 0.01	1.00E00	1.00E00
thorax and anterior abdomen determination (GO:0007356)	5	0	.00	-	 < 0.01	1.00E00	1.00E00
zygotic determination of anterior/posterior axis, embryo (GO:0007354)	6	0	.00	-	 < 0.01	1.00E00	1.00E00
zygotic specification of dorsal/ventral axis (GO:0007352)	3	0	.00	-	 < 0.01	1.00E00	1.00E00
tripartite regional subdivision (GO:0007351)	17	0	.01	-	 < 0.01	1.00E00	1.00E00
blastoderm segmentation (GO:0007350)	21	0	.01	-	 < 0.01	1.00E00	1.00E00
olfactory nerve structural organization (GO:0021629)	1	0	.00	-	 < 0.01	1.00E00	1.00E00
olfactory nerve morphogenesis (GO:0021627)	1	0	.00	-	 < 0.01	1.00E00	1.00E00
central nervous system maturation (GO:0021626)	9	0	.00	-	 < 0.01	1.00E00	1.00E00
oculomotor nerve formation (GO:0021623)	2	0	.00	-	 < 0.01	1.00E00	1.00E00
hexose biosynthetic process (GO:0019319)	49	0	.02	-	 < 0.01	1.00E00	1.00E00
oculomotor nerve morphogenesis (GO:0021622)	2	0	.00	-	 < 0.01	1.00E00	1.00E00
hexose metabolic process (GO:0019318)	159	0	.08	-	 < 0.01	1.00E00	1.00E00
blood coagulation, fibrin clot formation (GO:0072378)	27	0	.01	-	 < 0.01	1.00E00	1.00E00
amylopectin metabolic process (GO:2000896)	1	0	.00	-	 < 0.01	1.00E00	1.00E00
fucose catabolic process (GO:0019317)	9	0	.00	-	 < 0.01	1.00E00	1.00E00
blood coagulation, common pathway (GO:0072377)	1	0	.00	-	 < 0.01	1.00E00	1.00E00
protein activation cascade (GO:0072376)	27	0	.01	-	 < 0.01	1.00E00	1.00E00
positive regulation of mitochondrial transcription (GO:1903109)	2	0	.00	-	 < 0.01	1.00E00	1.00E00
regulation of mitochondrial transcription (GO:1903108)	4	0	.00	-	 < 0.01	1.00E00	1.00E00
inositol catabolic process (GO:0019310)	1	0	.00	-	 < 0.01	1.00E00	1.00E00
cellularization (GO:0007349)	1	0	.00	-	 < 0.01	1.00E00	1.00E00
1-phosphatidyl-1D-myo-inositol 3,5-bisphosphate metabolic process (GO:1903100)	1	0	.00	-	 < 0.01	1.00E00	1.00E00
regulation of mitotic cell cycle (GO:0007346)	597	0	.29	-	 < 0.01	1.00E00	1.00E00
pronuclear fusion (GO:0007344)	1	0	.00	-	 < 0.01	1.00E00	1.00E00
egg activation (GO:0007343)	5	0	.00	-	 < 0.01	1.00E00	1.00E00
fusion of sperm to egg plasma membrane involved in single fertilization (GO:0007342)	21	0	.01	-	 < 0.01	1.00E00	1.00E00
penetration of zona pellucida (GO:0007341)	9	0	.00	-	 < 0.01	1.00E00	1.00E00
acrosome reaction (GO:0007340)	23	0	.01	-	 < 0.01	1.00E00	1.00E00
hypoglossal nerve morphogenesis (GO:0021618)	1	0	.00	-	 < 0.01	1.00E00	1.00E00
glossopharyngeal nerve morphogenesis (GO:0021615)	4	0	.00	-	 < 0.01	1.00E00	1.00E00
facial nerve structural organization (GO:0021612)	9	0	.00	-	 < 0.01	1.00E00	1.00E00
facial nerve morphogenesis (GO:0021610)	11	0	.01	-	 < 0.01	1.00E00	1.00E00
D-ribose catabolic process (GO:0019303)	2	0	.00	-	 < 0.01	1.00E00	1.00E00
positive regulation of dipeptide transport (GO:2000880)	2	0	.00	-	 < 0.01	1.00E00	1.00E00
binding of sperm to zona pellucida (GO:0007339)	43	0	.02	-	 < 0.01	1.00E00	1.00E00
positive regulation of growth hormone receptor signaling pathway (GO:0060399)	3	0	.00	-	 < 0.01	1.00E00	1.00E00
single fertilization (GO:0007338)	152	0	.07	-	 < 0.01	1.00E00	1.00E00
regulation of growth hormone receptor signaling pathway (GO:0060398)	6	0	.00	-	 < 0.01	1.00E00	1.00E00
growth hormone receptor signaling pathway via JAK-STAT (GO:0060397)	14	0	.01	-	 < 0.01	1.00E00	1.00E00
growth hormone receptor signaling pathway (GO:0060396)	21	0	.01	-	 < 0.01	1.00E00	1.00E00
SMAD protein signal transduction (GO:0060395)	62	0	.03	-	 < 0.01	1.00E00	1.00E00
negative regulation of pathway-restricted SMAD protein phosphorylation (GO:0060394)	13	0	.01	-	 < 0.01	1.00E00	1.00E00
regulation of pathway-restricted SMAD protein phosphorylation (GO:0060393)	62	0	.03	-	 < 0.01	1.00E00	1.00E00
negative regulation of SMAD protein signal transduction (GO:0060392)	7	0	.00	-	 < 0.01	1.00E00	1.00E00
positive regulation of SMAD protein signal transduction (GO:0060391)	16	0	.01	-	 < 0.01	1.00E00	1.00E00
regulation of SMAD protein signal transduction (GO:0060390)	28	0	.01	-	 < 0.01	1.00E00	1.00E00
cranial nerve structural organization (GO:0021604)	11	0	.01	-	 < 0.01	1.00E00	1.00E00
cranial nerve formation (GO:0021603)	9	0	.00	-	 < 0.01	1.00E00	1.00E00
positive regulation of oligopeptide transport (GO:2000878)	2	0	.00	-	 < 0.01	1.00E00	1.00E00
cranial nerve morphogenesis (GO:0021602)	30	0	.01	-	 < 0.01	1.00E00	1.00E00
chromosome passenger complex localization to kinetochore (GO:0072356)	2	0	.00	-	 < 0.01	1.00E00	1.00E00
histone H3-T3 phosphorylation (GO:0072355)	2	0	.00	-	 < 0.01	1.00E00	1.00E00
regulation of progesterone secretion (GO:2000870)	1	0	.00	-	 < 0.01	1.00E00	1.00E00
tricarboxylic acid metabolic process (GO:0072350)	14	0	.01	-	 < 0.01	1.00E00	1.00E00
pathway-restricted SMAD protein phosphorylation (GO:0060389)	13	0	.01	-	 < 0.01	1.00E00	1.00E00
synapse assembly involved in innervation (GO:0060386)	1	0	.00	-	 < 0.01	1.00E00	1.00E00
axonogenesis involved in innervation (GO:0060385)	6	0	.00	-	 < 0.01	1.00E00	1.00E00
innervation (GO:0060384)	26	0	.01	-	 < 0.01	1.00E00	1.00E00
positive regulation of DNA strand elongation (GO:0060383)	1	0	.00	-	 < 0.01	1.00E00	1.00E00
regulation of DNA strand elongation (GO:0060382)	2	0	.00	-	 < 0.01	1.00E00	1.00E00
sperm displacement (GO:0007321)	1	0	.00	-	 < 0.01	1.00E00	1.00E00
positive regulation of single-stranded telomeric DNA binding (GO:0060381)	1	0	.00	-	 < 0.01	1.00E00	1.00E00
insemination (GO:0007320)	13	0	.01	-	 < 0.01	1.00E00	1.00E00
regulation of single-stranded telomeric DNA binding (GO:0060380)	1	0	.00	-	 < 0.01	1.00E00	1.00E00
sulfur compound transport (GO:0072348)	49	0	.02	-	 < 0.01	1.00E00	1.00E00
positive regulation of estradiol secretion (GO:2000866)	2	0	.00	-	 < 0.01	1.00E00	1.00E00
regulation of estradiol secretion (GO:2000864)	3	0	.00	-	 < 0.01	1.00E00	1.00E00
rescue of stalled ribosome (GO:0072344)	5	0	.00	-	 < 0.01	1.00E00	1.00E00
positive regulation of aldosterone secretion (GO:2000860)	2	0	.00	-	 < 0.01	1.00E00	1.00E00
cellular lactam catabolic process (GO:0072340)	1	0	.00	-	 < 0.01	1.00E00	1.00E00
cardiac muscle cell myoblast differentiation (GO:0060379)	10	0	.00	-	 < 0.01	1.00E00	1.00E00
regulation of brood size (GO:0060378)	2	0	.00	-	 < 0.01	1.00E00	1.00E00
negative regulation of mast cell differentiation (GO:0060377)	1	0	.00	-	 < 0.01	1.00E00	1.00E00
positive regulation of mast cell differentiation (GO:0060376)	1	0	.00	-	 < 0.01	1.00E00	1.00E00
pole plasm assembly (GO:0007315)	3	0	.00	-	 < 0.01	1.00E00	1.00E00
regulation of mast cell differentiation (GO:0060375)	3	0	.00	-	 < 0.01	1.00E00	1.00E00
oocyte anterior/posterior axis specification (GO:0007314)	3	0	.00	-	 < 0.01	1.00E00	1.00E00
mast cell differentiation (GO:0060374)	3	0	.00	-	 < 0.01	1.00E00	1.00E00
regulation of ventricular cardiac muscle cell membrane depolarization (GO:0060373)	6	0	.00	-	 < 0.01	1.00E00	1.00E00
regulation of atrial cardiac muscle cell membrane repolarization (GO:0060372)	7	0	.00	-	 < 0.01	1.00E00	1.00E00
regulation of atrial cardiac muscle cell membrane depolarization (GO:0060371)	7	0	.00	-	 < 0.01	1.00E00	1.00E00
susceptibility to T cell mediated cytotoxicity (GO:0060370)	2	0	.00	-	 < 0.01	1.00E00	1.00E00
guanine biosynthetic process (GO:0046099)	1	0	.00	-	 < 0.01	1.00E00	1.00E00
guanine metabolic process (GO:0046098)	3	0	.00	-	 < 0.01	1.00E00	1.00E00
regulation of aldosterone secretion (GO:2000858)	6	0	.00	-	 < 0.01	1.00E00	1.00E00
positive regulation of mineralocorticoid secretion (GO:2000857)	2	0	.00	-	 < 0.01	1.00E00	1.00E00
cellular lactam metabolic process (GO:0072338)	3	0	.00	-	 < 0.01	1.00E00	1.00E00
modified amino acid transport (GO:0072337)	28	0	.01	-	 < 0.01	1.00E00	1.00E00
regulation of mineralocorticoid secretion (GO:2000855)	6	0	.00	-	 < 0.01	1.00E00	1.00E00
deoxycytidine metabolic process (GO:0046092)	1	0	.00	-	 < 0.01	1.00E00	1.00E00
positive regulation of corticosterone secretion (GO:2000854)	3	0	.00	-	 < 0.01	1.00E00	1.00E00
deoxyadenosine metabolic process (GO:0046090)	1	0	.00	-	 < 0.01	1.00E00	1.00E00
UDP-galactose transmembrane transport (GO:0072334)	4	0	.00	-	 < 0.01	1.00E00	1.00E00
regulation of corticosterone secretion (GO:2000852)	5	0	.00	-	 < 0.01	1.00E00	1.00E00
positive regulation of glucocorticoid secretion (GO:2000851)	6	0	.00	-	 < 0.01	1.00E00	1.00E00
intrinsic apoptotic signaling pathway by p53 class mediator (GO:0072332)	50	0	.02	-	 < 0.01	1.00E00	1.00E00
negative regulation of glucocorticoid secretion (GO:2000850)	3	0	.00	-	 < 0.01	1.00E00	1.00E00
signal transduction by p53 class mediator (GO:0072331)	121	0	.06	-	 < 0.01	1.00E00	1.00E00
monocarboxylic acid biosynthetic process (GO:0072330)	199	0	.10	-	 < 0.01	1.00E00	1.00E00
positive regulation of Fc receptor mediated stimulatory signaling pathway (GO:0060369)	7	0	.00	-	 < 0.01	1.00E00	1.00E00
oocyte axis specification (GO:0007309)	3	0	.00	-	 < 0.01	1.00E00	1.00E00
regulation of Fc receptor mediated stimulatory signaling pathway (GO:0060368)	12	0	.01	-	 < 0.01	1.00E00	1.00E00
oocyte construction (GO:0007308)	3	0	.00	-	 < 0.01	1.00E00	1.00E00
sagittal suture morphogenesis (GO:0060367)	1	0	.00	-	 < 0.01	1.00E00	1.00E00
lambdoid suture morphogenesis (GO:0060366)	1	0	.00	-	 < 0.01	1.00E00	1.00E00
frontal suture morphogenesis (GO:0060364)	4	0	.00	-	 < 0.01	1.00E00	1.00E00
cranial suture morphogenesis (GO:0060363)	9	0	.00	-	 < 0.01	1.00E00	1.00E00
regulation of neuroblast proliferation (GO:1902692)	35	0	.02	-	 < 0.01	1.00E00	1.00E00
respiratory basal cell differentiation (GO:1902691)	1	0	.00	-	 < 0.01	1.00E00	1.00E00
positive regulation of NAD metabolic process (GO:1902690)	1	0	.00	-	 < 0.01	1.00E00	1.00E00
cytidine metabolic process (GO:0046087)	12	0	.01	-	 < 0.01	1.00E00	1.00E00
regulation of glucocorticoid secretion (GO:2000849)	11	0	.01	-	 < 0.01	1.00E00	1.00E00
adenosine biosynthetic process (GO:0046086)	1	0	.00	-	 < 0.01	1.00E00	1.00E00
positive regulation of corticosteroid hormone secretion (GO:2000848)	8	0	.00	-	 < 0.01	1.00E00	1.00E00
adenosine metabolic process (GO:0046085)	11	0	.01	-	 < 0.01	1.00E00	1.00E00
monocarboxylic acid catabolic process (GO:0072329)	122	0	.06	-	 < 0.01	1.00E00	1.00E00
negative regulation of corticosteroid hormone secretion (GO:2000847)	3	0	.00	-	 < 0.01	1.00E00	1.00E00
adenine biosynthetic process (GO:0046084)	3	0	.00	-	 < 0.01	1.00E00	1.00E00
regulation of corticosteroid hormone secretion (GO:2000846)	17	0	.01	-	 < 0.01	1.00E00	1.00E00
adenine metabolic process (GO:0046083)	3	0	.00	-	 < 0.01	1.00E00	1.00E00
positive regulation of testosterone secretion (GO:2000845)	1	0	.00	-	 < 0.01	1.00E00	1.00E00
dUTP catabolic process (GO:0046081)	2	0	.00	-	 < 0.01	1.00E00	1.00E00
regulation of testosterone secretion (GO:2000843)	1	0	.00	-	 < 0.01	1.00E00	1.00E00
dUTP metabolic process (GO:0046080)	2	0	.00	-	 < 0.01	1.00E00	1.00E00
chaperone-mediated protein transport (GO:0072321)	11	0	.01	-	 < 0.01	1.00E00	1.00E00
response to ammonium ion (GO:0060359)	4	0	.00	-	 < 0.01	1.00E00	1.00E00
negative regulation of leucine import (GO:0060358)	2	0	.00	-	 < 0.01	1.00E00	1.00E00
negative regulation of NAD metabolic process (GO:1902689)	3	0	.00	-	 < 0.01	1.00E00	1.00E00
regulation of leucine import (GO:0060357)	2	0	.00	-	 < 0.01	1.00E00	1.00E00
regulation of NAD metabolic process (GO:1902688)	4	0	.00	-	 < 0.01	1.00E00	1.00E00
dibenzo-p-dioxin metabolic process (GO:0018894)	3	0	.00	-	 < 0.01	1.00E00	1.00E00
inositol phosphorylation (GO:0052746)	2	0	.00	-	 < 0.01	1.00E00	1.00E00
positive regulation of cell adhesion molecule production (GO:0060355)	4	0	.00	-	 < 0.01	1.00E00	1.00E00
mitochondrial outer membrane permeabilization involved in programmed cell death (GO:1902686)	20	0	.01	-	 < 0.01	1.00E00	1.00E00
negative regulation of cell adhesion molecule production (GO:0060354)	5	0	.00	-	 < 0.01	1.00E00	1.00E00
positive regulation of receptor localization to synapse (GO:1902685)	4	0	.00	-	 < 0.01	1.00E00	1.00E00
regulation of cell adhesion molecule production (GO:0060353)	10	0	.00	-	 < 0.01	1.00E00	1.00E00
negative regulation of receptor localization to synapse (GO:1902684)	1	0	.00	-	 < 0.01	1.00E00	1.00E00
cell adhesion molecule production (GO:0060352)	3	0	.00	-	 < 0.01	1.00E00	1.00E00
regulation of receptor localization to synapse (GO:1902683)	16	0	.01	-	 < 0.01	1.00E00	1.00E00
cartilage development involved in endochondral bone morphogenesis (GO:0060351)	27	0	.01	-	 < 0.01	1.00E00	1.00E00
endochondral bone morphogenesis (GO:0060350)	56	0	.03	-	 < 0.01	1.00E00	1.00E00
positive regulation of RNA biosynthetic process (GO:1902680)	1628	0	.78	-	 < 0.01	1.00E00	1.00E00
dUMP catabolic process (GO:0046079)	1	0	.00	-	 < 0.01	1.00E00	1.00E00
dUMP metabolic process (GO:0046078)	4	0	.00	-	 < 0.01	1.00E00	1.00E00
dUDP metabolic process (GO:0046077)	2	0	.00	-	 < 0.01	1.00E00	1.00E00
dTTP metabolic process (GO:0046075)	4	0	.00	-	 < 0.01	1.00E00	1.00E00
vesicle uncoating (GO:0072319)	7	0	.00	-	 < 0.01	1.00E00	1.00E00
clathrin coat disassembly (GO:0072318)	6	0	.00	-	 < 0.01	1.00E00	1.00E00
positive regulation of androgen secretion (GO:2000836)	1	0	.00	-	 < 0.01	1.00E00	1.00E00
dTMP metabolic process (GO:0046073)	3	0	.00	-	 < 0.01	1.00E00	1.00E00
dTDP metabolic process (GO:0046072)	2	0	.00	-	 < 0.01	1.00E00	1.00E00
regulation of androgen secretion (GO:2000834)	1	0	.00	-	 < 0.01	1.00E00	1.00E00
positive regulation of steroid hormone secretion (GO:2000833)	9	0	.00	-	 < 0.01	1.00E00	1.00E00
dGTP metabolic process (GO:0046070)	4	0	.00	-	 < 0.01	1.00E00	1.00E00
negative regulation of steroid hormone secretion (GO:2000832)	3	0	.00	-	 < 0.01	1.00E00	1.00E00
metanephric glomerular epithelial cell development (GO:0072313)	2	0	.00	-	 < 0.01	1.00E00	1.00E00
regulation of steroid hormone secretion (GO:2000831)	19	0	.01	-	 < 0.01	1.00E00	1.00E00
metanephric glomerular epithelial cell differentiation (GO:0072312)	2	0	.00	-	 < 0.01	1.00E00	1.00E00
positive regulation of parathyroid hormone secretion (GO:2000830)	1	0	.00	-	 < 0.01	1.00E00	1.00E00
glomerular epithelial cell differentiation (GO:0072311)	20	0	.01	-	 < 0.01	1.00E00	1.00E00
glomerular epithelial cell development (GO:0072310)	12	0	.01	-	 < 0.01	1.00E00	1.00E00
bone morphogenesis (GO:0060349)	99	0	.05	-	 < 0.01	1.00E00	1.00E00
bone development (GO:0060348)	190	0	.09	-	 < 0.01	1.00E00	1.00E00
negative regulation of RNA biosynthetic process (GO:1902679)	1312	0	.63	-	 < 0.01	1.00E00	1.00E00
heart trabecula formation (GO:0060347)	14	0	.01	-	 < 0.01	1.00E00	1.00E00
carbon tetrachloride metabolic process (GO:0018885)	1	0	.00	-	 < 0.01	1.00E00	1.00E00
bone trabecula formation (GO:0060346)	8	0	.00	-	 < 0.01	1.00E00	1.00E00
spleen trabecula formation (GO:0060345)	1	0	.00	-	 < 0.01	1.00E00	1.00E00
trabecula formation (GO:0060343)	23	0	.01	-	 < 0.01	1.00E00	1.00E00
positive regulation of type I interferon-mediated signaling pathway (GO:0060340)	13	0	.01	-	 < 0.01	1.00E00	1.00E00
cGMP catabolic process (GO:0046069)	4	0	.00	-	 < 0.01	1.00E00	1.00E00
cGMP metabolic process (GO:0046068)	17	0	.01	-	 < 0.01	1.00E00	1.00E00
dGDP catabolic process (GO:0046067)	1	0	.00	-	 < 0.01	1.00E00	1.00E00
dGDP metabolic process (GO:0046066)	3	0	.00	-	 < 0.01	1.00E00	1.00E00
regulation of parathyroid hormone secretion (GO:2000828)	2	0	.00	-	 < 0.01	1.00E00	1.00E00
dCTP metabolic process (GO:0046065)	1	0	.00	-	 < 0.01	1.00E00	1.00E00
mitochondrial RNA surveillance (GO:2000827)	1	0	.00	-	 < 0.01	1.00E00	1.00E00
negative regulation of metanephric nephron tubule epithelial cell differentiation (GO:0072308)	1	0	.00	-	 < 0.01	1.00E00	1.00E00
regulation of heart morphogenesis (GO:2000826)	9	0	.00	-	 < 0.01	1.00E00	1.00E00
regulation of metanephric nephron tubule epithelial cell differentiation (GO:0072307)	6	0	.00	-	 < 0.01	1.00E00	1.00E00
positive regulation of androgen receptor activity (GO:2000825)	4	0	.00	-	 < 0.01	1.00E00	1.00E00
dATP catabolic process (GO:0046061)	3	0	.00	-	 < 0.01	1.00E00	1.00E00
negative regulation of mesenchymal cell apoptotic process involved in metanephric nephron morphogenesis (GO:0072305)	2	0	.00	-	 < 0.01	1.00E00	1.00E00
dATP metabolic process (GO:0046060)	5	0	.00	-	 < 0.01	1.00E00	1.00E00
regulation of mesenchymal cell apoptotic process involved in metanephric nephron morphogenesis (GO:0072304)	2	0	.00	-	 < 0.01	1.00E00	1.00E00
regulation of behavioral fear response (GO:2000822)	10	0	.00	-	 < 0.01	1.00E00	1.00E00
positive regulation of glomerular metanephric mesangial cell proliferation (GO:0072303)	1	0	.00	-	 < 0.01	1.00E00	1.00E00
regulation of grooming behavior (GO:2000821)	6	0	.00	-	 < 0.01	1.00E00	1.00E00
negative regulation of metanephric glomerular mesangial cell proliferation (GO:0072302)	1	0	.00	-	 < 0.01	1.00E00	1.00E00
negative regulation of transcription from RNA polymerase II promoter involved in smooth muscle cell differentiation (GO:2000820)	2	0	.00	-	 < 0.01	1.00E00	1.00E00
regulation of metanephric glomerular mesangial cell proliferation (GO:0072301)	2	0	.00	-	 < 0.01	1.00E00	1.00E00
biphenyl metabolic process (GO:0018879)	3	0	.00	-	 < 0.01	1.00E00	1.00E00
positive regulation of metanephric glomerulus development (GO:0072300)	3	0	.00	-	 < 0.01	1.00E00	1.00E00
negative regulation of type I interferon-mediated signaling pathway (GO:0060339)	14	0	.01	-	 < 0.01	1.00E00	1.00E00
regulation of type I interferon-mediated signaling pathway (GO:0060338)	34	0	.02	-	 < 0.01	1.00E00	1.00E00
positive regulation of axon guidance (GO:1902669)	3	0	.00	-	 < 0.01	1.00E00	1.00E00
type I interferon signaling pathway (GO:0060337)	70	0	.03	-	 < 0.01	1.00E00	1.00E00
negative regulation of axon guidance (GO:1902668)	2	0	.00	-	 < 0.01	1.00E00	1.00E00
positive regulation of maintenance of sister chromatid cohesion (GO:0034093)	5	0	.00	-	 < 0.01	1.00E00	1.00E00
negative regulation of interferon-gamma-mediated signaling pathway (GO:0060336)	8	0	.00	-	 < 0.01	1.00E00	1.00E00
regulation of axon guidance (GO:1902667)	14	0	.01	-	 < 0.01	1.00E00	1.00E00
benzoate metabolic process (GO:0018874)	1	0	.00	-	 < 0.01	1.00E00	1.00E00
negative regulation of maintenance of sister chromatid cohesion (GO:0034092)	3	0	.00	-	 < 0.01	1.00E00	1.00E00
positive regulation of interferon-gamma-mediated signaling pathway (GO:0060335)	6	0	.00	-	 < 0.01	1.00E00	1.00E00
regulation of maintenance of sister chromatid cohesion (GO:0034091)	8	0	.00	-	 < 0.01	1.00E00	1.00E00
regulation of interferon-gamma-mediated signaling pathway (GO:0060334)	26	0	.01	-	 < 0.01	1.00E00	1.00E00
arsonoacetate metabolic process (GO:0018872)	2	0	.00	-	 < 0.01	1.00E00	1.00E00
interferon-gamma-mediated signaling pathway (GO:0060333)	72	0	.03	-	 < 0.01	1.00E00	1.00E00
1-aminocyclopropane-1-carboxylate metabolic process (GO:0018871)	1	0	.00	-	 < 0.01	1.00E00	1.00E00
positive regulation of response to interferon-gamma (GO:0060332)	6	0	.00	-	 < 0.01	1.00E00	1.00E00
negative regulation of response to interferon-gamma (GO:0060331)	8	0	.00	-	 < 0.01	1.00E00	1.00E00
regulation of response to interferon-gamma (GO:0060330)	26	0	.01	-	 < 0.01	1.00E00	1.00E00
positive regulation of glucose mediated signaling pathway (GO:1902661)	3	0	.00	-	 < 0.01	1.00E00	1.00E00
cAMP metabolic process (GO:0046058)	22	0	.01	-	 < 0.01	1.00E00	1.00E00
dADP catabolic process (GO:0046057)	1	0	.00	-	 < 0.01	1.00E00	1.00E00
regulation of nucleotide-excision repair (GO:2000819)	4	0	.00	-	 < 0.01	1.00E00	1.00E00
dADP metabolic process (GO:0046056)	3	0	.00	-	 < 0.01	1.00E00	1.00E00
negative regulation of myoblast proliferation (GO:2000818)	2	0	.00	-	 < 0.01	1.00E00	1.00E00
dGMP metabolic process (GO:0046054)	1	0	.00	-	 < 0.01	1.00E00	1.00E00
negative regulation of mitotic sister chromatid separation (GO:2000816)	28	0	.01	-	 < 0.01	1.00E00	1.00E00
dAMP metabolic process (GO:0046053)	2	0	.00	-	 < 0.01	1.00E00	1.00E00
regulation of mRNA stability involved in response to oxidative stress (GO:2000815)	2	0	.00	-	 < 0.01	1.00E00	1.00E00
UTP metabolic process (GO:0046051)	11	0	.01	-	 < 0.01	1.00E00	1.00E00
negative regulation of barbed-end actin filament capping (GO:2000813)	4	0	.00	-	 < 0.01	1.00E00	1.00E00
regulation of barbed-end actin filament capping (GO:2000812)	6	0	.00	-	 < 0.01	1.00E00	1.00E00
negative regulation of anoikis (GO:2000811)	18	0	.01	-	 < 0.01	1.00E00	1.00E00
regulation of bicellular tight junction assembly (GO:2000810)	24	0	.01	-	 < 0.01	1.00E00	1.00E00
maintenance of mitotic sister chromatid cohesion (GO:0034088)	4	0	.00	-	 < 0.01	1.00E00	1.00E00
establishment of mitotic sister chromatid cohesion (GO:0034087)	2	0	.00	-	 < 0.01	1.00E00	1.00E00
maintenance of sister chromatid cohesion (GO:0034086)	4	0	.00	-	 < 0.01	1.00E00	1.00E00
establishment of sister chromatid cohesion (GO:0034085)	6	0	.00	-	 < 0.01	1.00E00	1.00E00
regulation of glucose mediated signaling pathway (GO:1902659)	3	0	.00	-	 < 0.01	1.00E00	1.00E00
cytoplasmic actin-based contraction involved in cell motility (GO:0060327)	3	0	.00	-	 < 0.01	1.00E00	1.00E00
cell chemotaxis (GO:0060326)	206	0	.10	-	 < 0.01	1.00E00	1.00E00
face morphogenesis (GO:0060325)	32	0	.02	-	 < 0.01	1.00E00	1.00E00
calcium ion import into cytosol (GO:1902656)	17	0	.01	-	 < 0.01	1.00E00	1.00E00
face development (GO:0060324)	50	0	.02	-	 < 0.01	1.00E00	1.00E00
CENP-A containing nucleosome assembly (GO:0034080)	30	0	.01	-	 < 0.01	1.00E00	1.00E00
head morphogenesis (GO:0060323)	38	0	.02	-	 < 0.01	1.00E00	1.00E00
head development (GO:0060322)	817	0	.39	-	 < 0.01	1.00E00	1.00E00
secondary alcohol biosynthetic process (GO:1902653)	40	0	.02	-	 < 0.01	1.00E00	1.00E00
secondary alcohol metabolic process (GO:1902652)	132	0	.06	-	 < 0.01	1.00E00	1.00E00
receptor-mediated endocytosis (GO:0006898)	249	0	.12	-	 < 0.01	1.00E00	1.00E00
endocytosis (GO:0006897)	561	0	.27	-	 < 0.01	1.00E00	1.00E00
Golgi to vacuole transport (GO:0006896)	17	0	.01	-	 < 0.01	1.00E00	1.00E00
Golgi to endosome transport (GO:0006895)	17	0	.01	-	 < 0.01	1.00E00	1.00E00
Golgi to plasma membrane transport (GO:0006893)	53	0	.03	-	 < 0.01	1.00E00	1.00E00
post-Golgi vesicle-mediated transport (GO:0006892)	133	0	.06	-	 < 0.01	1.00E00	1.00E00
intra-Golgi vesicle-mediated transport (GO:0006891)	37	0	.02	-	 < 0.01	1.00E00	1.00E00
retrograde vesicle-mediated transport, Golgi to endoplasmic reticulum (GO:0006890)	85	0	.04	-	 < 0.01	1.00E00	1.00E00
UMP metabolic process (GO:0046049)	11	0	.01	-	 < 0.01	1.00E00	1.00E00
UDP metabolic process (GO:0046048)	3	0	.00	-	 < 0.01	1.00E00	1.00E00
positive regulation of synaptic vesicle clustering (GO:2000809)	5	0	.00	-	 < 0.01	1.00E00	1.00E00
negative regulation of synaptic vesicle clustering (GO:2000808)	1	0	.00	-	 < 0.01	1.00E00	1.00E00
regulation of synaptic vesicle clustering (GO:2000807)	9	0	.00	-	 < 0.01	1.00E00	1.00E00
positive regulation of termination of RNA polymerase II transcription, poly(A)-coupled (GO:2000806)	1	0	.00	-	 < 0.01	1.00E00	1.00E00
negative regulation of termination of RNA polymerase II transcription, poly(A)-coupled (GO:2000805)	2	0	.00	-	 < 0.01	1.00E00	1.00E00
regulation of termination of RNA polymerase II transcription, poly(A)-coupled (GO:2000804)	3	0	.00	-	 < 0.01	1.00E00	1.00E00
ITP metabolic process (GO:0046041)	2	0	.00	-	 < 0.01	1.00E00	1.00E00
positive regulation of endocardial cushion to mesenchymal transition involved in heart valve formation (GO:2000802)	1	0	.00	-	 < 0.01	1.00E00	1.00E00
IMP metabolic process (GO:0046040)	13	0	.01	-	 < 0.01	1.00E00	1.00E00
regulation of endocardial cushion to mesenchymal transition involved in heart valve formation (GO:2000800)	1	0	.00	-	 < 0.01	1.00E00	1.00E00
primitive erythrocyte differentiation (GO:0060319)	2	0	.00	-	 < 0.01	1.00E00	1.00E00
definitive erythrocyte differentiation (GO:0060318)	3	0	.00	-	 < 0.01	1.00E00	1.00E00
cardiac epithelial to mesenchymal transition (GO:0060317)	26	0	.01	-	 < 0.01	1.00E00	1.00E00
positive regulation of ryanodine-sensitive calcium-release channel activity (GO:0060316)	9	0	.00	-	 < 0.01	1.00E00	1.00E00
negative regulation of ryanodine-sensitive calcium-release channel activity (GO:0060315)	11	0	.01	-	 < 0.01	1.00E00	1.00E00
regulation of ryanodine-sensitive calcium-release channel activity (GO:0060314)	27	0	.01	-	 < 0.01	1.00E00	1.00E00
tertiary alcohol biosynthetic process (GO:1902645)	3	0	.00	-	 < 0.01	1.00E00	1.00E00
negative regulation of blood vessel remodeling (GO:0060313)	3	0	.00	-	 < 0.01	1.00E00	1.00E00
tertiary alcohol metabolic process (GO:1902644)	13	0	.01	-	 < 0.01	1.00E00	1.00E00
regulation of blood vessel remodeling (GO:0060312)	8	0	.00	-	 < 0.01	1.00E00	1.00E00
negative regulation of elastin catabolic process (GO:0060311)	1	0	.00	-	 < 0.01	1.00E00	1.00E00
regulation of elastin catabolic process (GO:0060310)	1	0	.00	-	 < 0.01	1.00E00	1.00E00
endoplasmic reticulum to Golgi vesicle-mediated transport (GO:0006888)	198	0	.09	-	 < 0.01	1.00E00	1.00E00
exocytosis (GO:0006887)	788	0	.38	-	 < 0.01	1.00E00	1.00E00
regulation of pH (GO:0006885)	103	0	.05	-	 < 0.01	1.00E00	1.00E00
cell volume homeostasis (GO:0006884)	31	0	.01	-	 < 0.01	1.00E00	1.00E00
cellular sodium ion homeostasis (GO:0006883)	17	0	.01	-	 < 0.01	1.00E00	1.00E00
cellular zinc ion homeostasis (GO:0006882)	34	0	.02	-	 < 0.01	1.00E00	1.00E00
intracellular sequestering of iron ion (GO:0006880)	6	0	.00	-	 < 0.01	1.00E00	1.00E00
GTP metabolic process (GO:0046039)	25	0	.01	-	 < 0.01	1.00E00	1.00E00
GMP catabolic process (GO:0046038)	1	0	.00	-	 < 0.01	1.00E00	1.00E00
GMP metabolic process (GO:0046037)	14	0	.01	-	 < 0.01	1.00E00	1.00E00
CTP metabolic process (GO:0046036)	14	0	.01	-	 < 0.01	1.00E00	1.00E00
ATP metabolic process (GO:0046034)	210	0	.10	-	 < 0.01	1.00E00	1.00E00
AMP metabolic process (GO:0046033)	16	0	.01	-	 < 0.01	1.00E00	1.00E00
ADP catabolic process (GO:0046032)	1	0	.00	-	 < 0.01	1.00E00	1.00E00
ADP metabolic process (GO:0046031)	51	0	.02	-	 < 0.01	1.00E00	1.00E00
protein localization to Golgi apparatus (GO:0034067)	30	0	.01	-	 < 0.01	1.00E00	1.00E00
methylguanosine-cap decapping (GO:0110156)	13	0	.01	-	 < 0.01	1.00E00	1.00E00
elastin catabolic process (GO:0060309)	3	0	.00	-	 < 0.01	1.00E00	1.00E00
NAD-cap decapping (GO:0110155)	2	0	.00	-	 < 0.01	1.00E00	1.00E00
RNA decapping (GO:0110154)	15	0	.01	-	 < 0.01	1.00E00	1.00E00
regulation of ventricular cardiac muscle cell membrane repolarization (GO:0060307)	21	0	.01	-	 < 0.01	1.00E00	1.00E00
stress granule assembly (GO:0034063)	20	0	.01	-	 < 0.01	1.00E00	1.00E00
regulation of membrane repolarization (GO:0060306)	33	0	.02	-	 < 0.01	1.00E00	1.00E00
regulation of cell diameter (GO:0060305)	1	0	.00	-	 < 0.01	1.00E00	1.00E00
positive regulation of biomineralization (GO:0110151)	48	0	.02	-	 < 0.01	1.00E00	1.00E00
regulation of phosphatidylinositol dephosphorylation (GO:0060304)	6	0	.00	-	 < 0.01	1.00E00	1.00E00
negative regulation of biomineralization (GO:0110150)	29	0	.01	-	 < 0.01	1.00E00	1.00E00
1-phosphatidyl-1D-myo-inositol 4,5-bisphosphate biosynthetic process (GO:1902635)	3	0	.00	-	 < 0.01	1.00E00	1.00E00
negative regulation of cytokine activity (GO:0060302)	2	0	.00	-	 < 0.01	1.00E00	1.00E00
1-phosphatidyl-1D-myo-inositol 4,5-bisphosphate metabolic process (GO:1902633)	3	0	.00	-	 < 0.01	1.00E00	1.00E00
positive regulation of cytokine activity (GO:0060301)	1	0	.00	-	 < 0.01	1.00E00	1.00E00
positive regulation of membrane hyperpolarization (GO:1902632)	1	0	.00	-	 < 0.01	1.00E00	1.00E00
cellular iron ion homeostasis (GO:0006879)	67	0	.03	-	 < 0.01	1.00E00	1.00E00
regulation of cytokine activity (GO:0060300)	4	0	.00	-	 < 0.01	1.00E00	1.00E00
negative regulation of membrane hyperpolarization (GO:1902631)	1	0	.00	-	 < 0.01	1.00E00	1.00E00
cellular copper ion homeostasis (GO:0006878)	14	0	.01	-	 < 0.01	1.00E00	1.00E00
regulation of membrane hyperpolarization (GO:1902630)	3	0	.00	-	 < 0.01	1.00E00	1.00E00
cellular cadmium ion homeostasis (GO:0006876)	2	0	.00	-	 < 0.01	1.00E00	1.00E00
cellular metal ion homeostasis (GO:0006875)	552	0	.26	-	 < 0.01	1.00E00	1.00E00
cellular calcium ion homeostasis (GO:0006874)	427	0	.20	-	 < 0.01	1.00E00	1.00E00
cellular ion homeostasis (GO:0006873)	647	0	.31	-	 < 0.01	1.00E00	1.00E00
regulation of biomineralization (GO:0110149)	94	0	.05	-	 < 0.01	1.00E00	1.00E00
response to anoxia (GO:0034059)	3	0	.00	-	 < 0.01	1.00E00	1.00E00
biomineralization (GO:0110148)	93	0	.04	-	 < 0.01	1.00E00	1.00E00
endosomal vesicle fusion (GO:0034058)	8	0	.00	-	 < 0.01	1.00E00	1.00E00
negative regulation of estrogen receptor binding (GO:0071899)	3	0	.00	-	 < 0.01	1.00E00	1.00E00
regulation of estrogen receptor binding (GO:0071898)	3	0	.00	-	 < 0.01	1.00E00	1.00E00
DNA biosynthetic process (GO:0071897)	118	0	.06	-	 < 0.01	1.00E00	1.00E00
protein localization to adherens junction (GO:0071896)	5	0	.00	-	 < 0.01	1.00E00	1.00E00
regulation of mRNA stability involved in cellular response to UV (GO:1902629)	1	0	.00	-	 < 0.01	1.00E00	1.00E00
suppression by symbiont of host defense-related programmed cell death (GO:0034054)	1	0	.00	-	 < 0.01	1.00E00	1.00E00
odontoblast differentiation (GO:0071895)	3	0	.00	-	 < 0.01	1.00E00	1.00E00
modulation by symbiont of host defense-related programmed cell death (GO:0034053)	1	0	.00	-	 < 0.01	1.00E00	1.00E00
histone H2B conserved C-terminal lysine ubiquitination (GO:0071894)	1	0	.00	-	 < 0.01	1.00E00	1.00E00
BMP signaling pathway involved in nephric duct formation (GO:0071893)	1	0	.00	-	 < 0.01	1.00E00	1.00E00
assembly of large subunit precursor of preribosome (GO:1902626)	4	0	.00	-	 < 0.01	1.00E00	1.00E00
positive regulation of neutrophil migration (GO:1902624)	32	0	.02	-	 < 0.01	1.00E00	1.00E00
negative regulation of neutrophil migration (GO:1902623)	4	0	.00	-	 < 0.01	1.00E00	1.00E00
regulation of neutrophil migration (GO:1902622)	43	0	.02	-	 < 0.01	1.00E00	1.00E00
lipid transport (GO:0006869)	316	0	.15	-	 < 0.01	1.00E00	1.00E00
glutamine transport (GO:0006868)	8	0	.00	-	 < 0.01	1.00E00	1.00E00
asparagine transport (GO:0006867)	3	0	.00	-	 < 0.01	1.00E00	1.00E00
amino acid transport (GO:0006865)	134	0	.06	-	 < 0.01	1.00E00	1.00E00
pyrimidine nucleotide transport (GO:0006864)	2	0	.00	-	 < 0.01	1.00E00	1.00E00
purine nucleobase transport (GO:0006863)	8	0	.00	-	 < 0.01	1.00E00	1.00E00
nucleotide transport (GO:0006862)	43	0	.02	-	 < 0.01	1.00E00	1.00E00
positive regulation of transcription by glucose (GO:0046016)	4	0	.00	-	 < 0.01	1.00E00	1.00E00
regulation of transcription by glucose (GO:0046015)	5	0	.00	-	 < 0.01	1.00E00	1.00E00
regulation of T cell homeostatic proliferation (GO:0046013)	3	0	.00	-	 < 0.01	1.00E00	1.00E00
positive regulation of circadian sleep/wake cycle, non-REM sleep (GO:0046010)	4	0	.00	-	 < 0.01	1.00E00	1.00E00
macrophage apoptotic process (GO:0071888)	2	0	.00	-	 < 0.01	1.00E00	1.00E00
Norrin signaling pathway (GO:0110135)	3	0	.00	-	 < 0.01	1.00E00	1.00E00
leukocyte apoptotic process (GO:0071887)	28	0	.01	-	 < 0.01	1.00E00	1.00E00
cellular response to fluoride (GO:1902618)	1	0	.00	-	 < 0.01	1.00E00	1.00E00
response to fluoride (GO:1902617)	5	0	.00	-	 < 0.01	1.00E00	1.00E00
acyl carnitine transmembrane transport (GO:1902616)	4	0	.00	-	 < 0.01	1.00E00	1.00E00
phospholipase C-activating adrenergic receptor signaling pathway (GO:0071882)	1	0	.00	-	 < 0.01	1.00E00	1.00E00
adenylate cyclase-inhibiting adrenergic receptor signaling pathway (GO:0071881)	1	0	.00	-	 < 0.01	1.00E00	1.00E00
negative regulation of anti-Mullerian hormone signaling pathway (GO:1902613)	1	0	.00	-	 < 0.01	1.00E00	1.00E00
adenylate cyclase-activating adrenergic receptor signaling pathway (GO:0071880)	22	0	.01	-	 < 0.01	1.00E00	1.00E00
regulation of anti-Mullerian hormone signaling pathway (GO:1902612)	1	0	.00	-	 < 0.01	1.00E00	1.00E00
extracellular transport (GO:0006858)	36	0	.02	-	 < 0.01	1.00E00	1.00E00
oligopeptide transport (GO:0006857)	10	0	.00	-	 < 0.01	1.00E00	1.00E00
drug transmembrane transport (GO:0006855)	8	0	.00	-	 < 0.01	1.00E00	1.00E00
carnitine shuttle (GO:0006853)	11	0	.01	-	 < 0.01	1.00E00	1.00E00
mitochondrial calcium ion transmembrane transport (GO:0006851)	23	0	.01	-	 < 0.01	1.00E00	1.00E00
mitochondrial pyruvate transmembrane transport (GO:0006850)	3	0	.00	-	 < 0.01	1.00E00	1.00E00
negative regulation of activated T cell proliferation (GO:0046007)	14	0	.01	-	 < 0.01	1.00E00	1.00E00
regulation of activated T cell proliferation (GO:0046006)	40	0	.02	-	 < 0.01	1.00E00	1.00E00
antigen processing and presentation of peptide antigen via MHC class II (GO:0002495)	101	0	.05	-	 < 0.01	1.00E00	1.00E00
positive regulation of circadian sleep/wake cycle, REM sleep (GO:0046005)	1	0	.00	-	 < 0.01	1.00E00	1.00E00
positive regulation of adenylate cyclase-activating adrenergic receptor signaling pathway (GO:0071879)	2	0	.00	-	 < 0.01	1.00E00	1.00E00
purine ribonucleoside bisphosphate biosynthetic process (GO:0034036)	6	0	.00	-	 < 0.01	1.00E00	1.00E00
negative regulation of adenylate cyclase-activating adrenergic receptor signaling pathway (GO:0071878)	3	0	.00	-	 < 0.01	1.00E00	1.00E00
purine ribonucleoside bisphosphate metabolic process (GO:0034035)	25	0	.01	-	 < 0.01	1.00E00	1.00E00
regulation of adenylate cyclase-inhibiting adrenergic receptor signaling pathway (GO:0071877)	1	0	.00	-	 < 0.01	1.00E00	1.00E00
purine nucleoside bisphosphate catabolic process (GO:0034034)	8	0	.00	-	 < 0.01	1.00E00	1.00E00
positive regulation of large conductance calcium-activated potassium channel activity (GO:1902608)	2	0	.00	-	 < 0.01	1.00E00	1.00E00
purine nucleoside bisphosphate biosynthetic process (GO:0034033)	63	0	.03	-	 < 0.01	1.00E00	1.00E00
adrenergic receptor signaling pathway (GO:0071875)	24	0	.01	-	 < 0.01	1.00E00	1.00E00
purine nucleoside bisphosphate metabolic process (GO:0034032)	135	0	.06	-	 < 0.01	1.00E00	1.00E00
cellular response to norepinephrine stimulus (GO:0071874)	2	0	.00	-	 < 0.01	1.00E00	1.00E00
regulation of large conductance calcium-activated potassium channel activity (GO:1902606)	2	0	.00	-	 < 0.01	1.00E00	1.00E00
ribonucleoside bisphosphate catabolic process (GO:0034031)	8	0	.00	-	 < 0.01	1.00E00	1.00E00
response to norepinephrine (GO:0071873)	3	0	.00	-	 < 0.01	1.00E00	1.00E00
heterotrimeric G-protein complex assembly (GO:1902605)	1	0	.00	-	 < 0.01	1.00E00	1.00E00
ribonucleoside bisphosphate biosynthetic process (GO:0034030)	63	0	.03	-	 < 0.01	1.00E00	1.00E00
cellular response to epinephrine stimulus (GO:0071872)	13	0	.01	-	 < 0.01	1.00E00	1.00E00
response to epinephrine (GO:0071871)	16	0	.01	-	 < 0.01	1.00E00	1.00E00
carnitine transmembrane transport (GO:1902603)	4	0	.00	-	 < 0.01	1.00E00	1.00E00
cellular response to catecholamine stimulus (GO:0071870)	96	0	.05	-	 < 0.01	1.00E00	1.00E00
pyruvate transport (GO:0006848)	6	0	.00	-	 < 0.01	1.00E00	1.00E00
proton transmembrane transport (GO:1902600)	138	0	.07	-	 < 0.01	1.00E00	1.00E00
acyl carnitine transport (GO:0006844)	5	0	.00	-	 < 0.01	1.00E00	1.00E00
mitochondrial citrate transmembrane transport (GO:0006843)	1	0	.00	-	 < 0.01	1.00E00	1.00E00
tricarboxylic acid transport (GO:0006842)	4	0	.00	-	 < 0.01	1.00E00	1.00E00
antigen processing and presentation of endogenous peptide antigen via MHC class Ib via ER pathway, TAP-dependent (GO:0002489)	1	0	.00	-	 < 0.01	1.00E00	1.00E00
antigen processing and presentation of endogenous peptide antigen via MHC class Ib via ER pathway (GO:0002488)	1	0	.00	-	 < 0.01	1.00E00	1.00E00
antigen processing and presentation of endogenous peptide antigen via MHC class I via ER pathway, TAP-independent (GO:0002486)	8	0	.00	-	 < 0.01	1.00E00	1.00E00
antigen processing and presentation of endogenous peptide antigen via MHC class I via ER pathway, TAP-dependent (GO:0002485)	1	0	.00	-	 < 0.01	1.00E00	1.00E00
antigen processing and presentation of endogenous peptide antigen via MHC class I via ER pathway (GO:0002484)	8	0	.00	-	 < 0.01	1.00E00	1.00E00
antigen processing and presentation of endogenous peptide antigen (GO:0002483)	18	0	.01	-	 < 0.01	1.00E00	1.00E00
specification of animal organ identity (GO:0010092)	17	0	.01	-	 < 0.01	1.00E00	1.00E00
antigen processing and presentation of exogenous protein antigen via MHC class Ib, TAP-dependent (GO:0002481)	1	0	.00	-	 < 0.01	1.00E00	1.00E00
antigen processing and presentation of exogenous peptide antigen via MHC class I, TAP-independent (GO:0002480)	9	0	.00	-	 < 0.01	1.00E00	1.00E00
response to catecholamine (GO:0071869)	99	0	.05	-	 < 0.01	1.00E00	1.00E00
cellular response to monoamine stimulus (GO:0071868)	96	0	.05	-	 < 0.01	1.00E00	1.00E00
response to monoamine (GO:0071867)	99	0	.05	-	 < 0.01	1.00E00	1.00E00
negative regulation of lipid transporter activity (GO:0110114)	1	0	.00	-	 < 0.01	1.00E00	1.00E00
negative regulation of apoptotic process in bone marrow cell (GO:0071866)	5	0	.00	-	 < 0.01	1.00E00	1.00E00
positive regulation of lipid transporter activity (GO:0110113)	1	0	.00	-	 < 0.01	1.00E00	1.00E00
regulation of apoptotic process in bone marrow cell (GO:0071865)	5	0	.00	-	 < 0.01	1.00E00	1.00E00
regulation of lipid transporter activity (GO:0110112)	3	0	.00	-	 < 0.01	1.00E00	1.00E00
positive regulation of cell proliferation in bone marrow (GO:0071864)	7	0	.00	-	 < 0.01	1.00E00	1.00E00
negative regulation of animal organ morphogenesis (GO:0110111)	2	0	.00	-	 < 0.01	1.00E00	1.00E00
response to silicon dioxide (GO:0034021)	3	0	.00	-	 < 0.01	1.00E00	1.00E00
regulation of cell proliferation in bone marrow (GO:0071863)	7	0	.00	-	 < 0.01	1.00E00	1.00E00
positive regulation of animal organ morphogenesis (GO:0110110)	31	0	.01	-	 < 0.01	1.00E00	1.00E00
serotonin transport (GO:0006837)	10	0	.00	-	 < 0.01	1.00E00	1.00E00
neurotransmitter transport (GO:0006836)	141	0	.07	-	 < 0.01	1.00E00	1.00E00
dicarboxylic acid transport (GO:0006835)	80	0	.04	-	 < 0.01	1.00E00	1.00E00
water transport (GO:0006833)	21	0	.01	-	 < 0.01	1.00E00	1.00E00
antigen processing and presentation of exogenous peptide antigen via MHC class I, TAP-dependent (GO:0002479)	76	0	.04	-	 < 0.01	1.00E00	1.00E00
antigen processing and presentation of exogenous peptide antigen (GO:0002478)	178	0	.09	-	 < 0.01	1.00E00	1.00E00
antigen processing and presentation of exogenous peptide antigen via MHC class Ib (GO:0002477)	3	0	.00	-	 < 0.01	1.00E00	1.00E00
antigen processing and presentation of endogenous peptide antigen via MHC class Ib (GO:0002476)	6	0	.00	-	 < 0.01	1.00E00	1.00E00
polarity specification of proximal/distal axis (GO:0010085)	2	0	.00	-	 < 0.01	1.00E00	1.00E00
antigen processing and presentation via MHC class Ib (GO:0002475)	13	0	.01	-	 < 0.01	1.00E00	1.00E00
antigen processing and presentation of peptide antigen via MHC class I (GO:0002474)	101	0	.05	-	 < 0.01	1.00E00	1.00E00
plasmacytoid dendritic cell antigen processing and presentation (GO:0002470)	1	0	.00	-	 < 0.01	1.00E00	1.00E00
mRNA alternative polyadenylation (GO:0110104)	4	0	.00	-	 < 0.01	1.00E00	1.00E00
response to triglyceride (GO:0034014)	1	0	.00	-	 < 0.01	1.00E00	1.00E00
fungal-type cell wall organization or biogenesis (GO:0071852)	1	0	.00	-	 < 0.01	1.00E00	1.00E00
mitotic cell cycle arrest (GO:0071850)	17	0	.01	-	 < 0.01	1.00E00	1.00E00
zinc ion transport (GO:0006829)	28	0	.01	-	 < 0.01	1.00E00	1.00E00
manganese ion transport (GO:0006828)	16	0	.01	-	 < 0.01	1.00E00	1.00E00
iron ion transport (GO:0006826)	74	0	.04	-	 < 0.01	1.00E00	1.00E00
copper ion transport (GO:0006825)	18	0	.01	-	 < 0.01	1.00E00	1.00E00
cobalt ion transport (GO:0006824)	7	0	.00	-	 < 0.01	1.00E00	1.00E00
chloride transport (GO:0006821)	105	0	.05	-	 < 0.01	1.00E00	1.00E00
anion transport (GO:0006820)	610	0	.29	-	 < 0.01	1.00E00	1.00E00
dendritic cell antigen processing and presentation (GO:0002468)	1	0	.00	-	 < 0.01	1.00E00	1.00E00
germinal center formation (GO:0002467)	7	0	.00	-	 < 0.01	1.00E00	1.00E00
peripheral tolerance induction (GO:0002465)	2	0	.00	-	 < 0.01	1.00E00	1.00E00
tolerance induction dependent upon immune response (GO:0002461)	2	0	.00	-	 < 0.01	1.00E00	1.00E00
zygote asymmetric cell division (GO:0010070)	1	0	.00	-	 < 0.01	1.00E00	1.00E00
adaptive immune response based on somatic recombination of immune receptors built from immunoglobulin superfamily domains (GO:0002460)	270	0	.13	-	 < 0.01	1.00E00	1.00E00
positive regulation of ERK1 and ERK2 cascade via TNFSF11-mediated signaling (GO:0071848)	2	0	.00	-	 < 0.01	1.00E00	1.00E00
TNFSF11-mediated signaling pathway (GO:0071847)	4	0	.00	-	 < 0.01	1.00E00	1.00E00
actin filament debranching (GO:0071846)	2	0	.00	-	 < 0.01	1.00E00	1.00E00
corpus callosum development (GO:0022038)	17	0	.01	-	 < 0.01	1.00E00	1.00E00
metencephalon development (GO:0022037)	115	0	.06	-	 < 0.01	1.00E00	1.00E00
phosphate ion transport (GO:0006817)	20	0	.01	-	 < 0.01	1.00E00	1.00E00
calcium ion transport (GO:0006816)	241	0	.12	-	 < 0.01	1.00E00	1.00E00
sodium ion transport (GO:0006814)	175	0	.08	-	 < 0.01	1.00E00	1.00E00
potassium ion transport (GO:0006813)	169	0	.08	-	 < 0.01	1.00E00	1.00E00
cation transport (GO:0006812)	835	0	.40	-	 < 0.01	1.00E00	1.00E00
telencephalon glial cell migration (GO:0022030)	26	0	.01	-	 < 0.01	1.00E00	1.00E00
ion transport (GO:0006811)	1348	0	.65	-	 < 0.01	1.00E00	1.00E00
peripheral T cell tolerance induction (GO:0002458)	1	0	.00	-	 < 0.01	1.00E00	1.00E00
T cell antigen processing and presentation (GO:0002457)	3	0	.00	-	 < 0.01	1.00E00	1.00E00
T cell mediated immunity (GO:0002456)	37	0	.02	-	 < 0.01	1.00E00	1.00E00
humoral immune response mediated by circulating immunoglobulin (GO:0002455)	166	0	.08	-	 < 0.01	1.00E00	1.00E00
peripheral B cell tolerance induction (GO:0002451)	1	0	.00	-	 < 0.01	1.00E00	1.00E00
negative regulation of fat cell differentiation (GO:0045599)	50	0	.02	-	 < 0.01	1.00E00	1.00E00
regulation of fat cell differentiation (GO:0045598)	134	0	.06	-	 < 0.01	1.00E00	1.00E00
negative regulation of cell differentiation (GO:0045596)	643	0	.31	-	 < 0.01	1.00E00	1.00E00
apoptotic process in bone marrow cell (GO:0071839)	1	0	.00	-	 < 0.01	1.00E00	1.00E00
cell proliferation in bone marrow (GO:0071838)	1	0	.00	-	 < 0.01	1.00E00	1.00E00
positive regulation of regulatory T cell differentiation (GO:0045591)	16	0	.01	-	 < 0.01	1.00E00	1.00E00
negative regulation of regulatory T cell differentiation (GO:0045590)	5	0	.00	-	 < 0.01	1.00E00	1.00E00
telencephalon cell migration (GO:0022029)	59	0	.03	-	 < 0.01	1.00E00	1.00E00
intermediate-density lipoprotein particle clearance (GO:0071831)	1	0	.00	-	 < 0.01	1.00E00	1.00E00
tangential migration from the subventricular zone to the olfactory bulb (GO:0022028)	6	0	.00	-	 < 0.01	1.00E00	1.00E00
triglyceride-rich lipoprotein particle clearance (GO:0071830)	8	0	.00	-	 < 0.01	1.00E00	1.00E00
nitric oxide biosynthetic process (GO:0006809)	17	0	.01	-	 < 0.01	1.00E00	1.00E00
interkinetic nuclear migration (GO:0022027)	5	0	.00	-	 < 0.01	1.00E00	1.00E00
regulation of nitrogen utilization (GO:0006808)	3	0	.00	-	 < 0.01	1.00E00	1.00E00
xenobiotic metabolic process (GO:0006805)	122	0	.06	-	 < 0.01	1.00E00	1.00E00
malonyl-CoA biosynthetic process (GO:2001295)	2	0	.00	-	 < 0.01	1.00E00	1.00E00
malonyl-CoA catabolic process (GO:2001294)	4	0	.00	-	 < 0.01	1.00E00	1.00E00
superoxide metabolic process (GO:0006801)	39	0	.02	-	 < 0.01	1.00E00	1.00E00
malonyl-CoA metabolic process (GO:2001293)	6	0	.00	-	 < 0.01	1.00E00	1.00E00
lymphocyte mediated immunity (GO:0002449)	261	0	.13	-	 < 0.01	1.00E00	1.00E00
mast cell mediated immunity (GO:0002448)	20	0	.01	-	 < 0.01	1.00E00	1.00E00
eosinophil mediated immunity (GO:0002447)	3	0	.00	-	 < 0.01	1.00E00	1.00E00
neutrophil mediated immunity (GO:0002446)	493	0	.24	-	 < 0.01	1.00E00	1.00E00
myeloid leukocyte mediated immunity (GO:0002444)	514	0	.25	-	 < 0.01	1.00E00	1.00E00
leukocyte mediated immunity (GO:0002443)	760	0	.36	-	 < 0.01	1.00E00	1.00E00
serotonin secretion involved in inflammatory response (GO:0002442)	3	0	.00	-	 < 0.01	1.00E00	1.00E00
histamine secretion involved in inflammatory response (GO:0002441)	2	0	.00	-	 < 0.01	1.00E00	1.00E00
regulation of regulatory T cell differentiation (GO:0045589)	31	0	.01	-	 < 0.01	1.00E00	1.00E00
production of molecular mediator of immune response (GO:0002440)	183	0	.09	-	 < 0.01	1.00E00	1.00E00
positive regulation of gamma-delta T cell differentiation (GO:0045588)	7	0	.00	-	 < 0.01	1.00E00	1.00E00
regulation of gamma-delta T cell differentiation (GO:0045586)	9	0	.00	-	 < 0.01	1.00E00	1.00E00
positive regulation of cytotoxic T cell differentiation (GO:0045585)	2	0	.00	-	 < 0.01	1.00E00	1.00E00
negative regulation of cytotoxic T cell differentiation (GO:0045584)	1	0	.00	-	 < 0.01	1.00E00	1.00E00
regulation of cytotoxic T cell differentiation (GO:0045583)	3	0	.00	-	 < 0.01	1.00E00	1.00E00
plasma lipoprotein particle organization (GO:0071827)	49	0	.02	-	 < 0.01	1.00E00	1.00E00
positive regulation of T cell differentiation (GO:0045582)	89	0	.04	-	 < 0.01	1.00E00	1.00E00
ribonucleoprotein complex subunit organization (GO:0071826)	201	0	.10	-	 < 0.01	1.00E00	1.00E00
negative regulation of T cell differentiation (GO:0045581)	46	0	.02	-	 < 0.01	1.00E00	1.00E00
protein-lipid complex subunit organization (GO:0071825)	53	0	.03	-	 < 0.01	1.00E00	1.00E00
regulation of T cell differentiation (GO:0045580)	147	0	.07	-	 < 0.01	1.00E00	1.00E00
protein-DNA complex subunit organization (GO:0071824)	246	0	.12	-	 < 0.01	1.00E00	1.00E00
lateral ganglionic eminence cell proliferation (GO:0022018)	1	0	.00	-	 < 0.01	1.00E00	1.00E00
positive regulation of caveolin-mediated endocytosis (GO:2001288)	4	0	.00	-	 < 0.01	1.00E00	1.00E00
pallium cell proliferation in forebrain (GO:0022013)	1	0	.00	-	 < 0.01	1.00E00	1.00E00
negative regulation of caveolin-mediated endocytosis (GO:2001287)	2	0	.00	-	 < 0.01	1.00E00	1.00E00
subpallium cell proliferation in forebrain (GO:0022012)	1	0	.00	-	 < 0.01	1.00E00	1.00E00
regulation of caveolin-mediated endocytosis (GO:2001286)	7	0	.00	-	 < 0.01	1.00E00	1.00E00
myelination in peripheral nervous system (GO:0022011)	28	0	.01	-	 < 0.01	1.00E00	1.00E00
central nervous system myelination (GO:0022010)	21	0	.01	-	 < 0.01	1.00E00	1.00E00
chronic inflammatory response to antigenic stimulus (GO:0002439)	2	0	.00	-	 < 0.01	1.00E00	1.00E00
acute inflammatory response to antigenic stimulus (GO:0002438)	10	0	.00	-	 < 0.01	1.00E00	1.00E00
inflammatory response to antigenic stimulus (GO:0002437)	34	0	.02	-	 < 0.01	1.00E00	1.00E00
response to mycotoxin (GO:0010046)	4	0	.00	-	 < 0.01	1.00E00	1.00E00
positive regulation of unsaturated fatty acid biosynthetic process (GO:2001280)	9	0	.00	-	 < 0.01	1.00E00	1.00E00
immune complex clearance by monocytes and macrophages (GO:0002436)	1	0	.00	-	 < 0.01	1.00E00	1.00E00
response to nickel cation (GO:0010045)	1	0	.00	-	 < 0.01	1.00E00	1.00E00
immune complex clearance by erythrocytes (GO:0002435)	1	0	.00	-	 < 0.01	1.00E00	1.00E00
response to aluminum ion (GO:0010044)	4	0	.00	-	 < 0.01	1.00E00	1.00E00
immune complex clearance (GO:0002434)	3	0	.00	-	 < 0.01	1.00E00	1.00E00
response to zinc ion (GO:0010043)	56	0	.03	-	 < 0.01	1.00E00	1.00E00
immune response-regulating cell surface receptor signaling pathway involved in phagocytosis (GO:0002433)	135	0	.06	-	 < 0.01	1.00E00	1.00E00
response to manganese ion (GO:0010042)	18	0	.01	-	 < 0.01	1.00E00	1.00E00
granuloma formation (GO:0002432)	2	0	.00	-	 < 0.01	1.00E00	1.00E00
response to iron(III) ion (GO:0010041)	5	0	.00	-	 < 0.01	1.00E00	1.00E00
Fc receptor mediated stimulatory signaling pathway (GO:0002431)	138	0	.07	-	 < 0.01	1.00E00	1.00E00
response to iron(II) ion (GO:0010040)	4	0	.00	-	 < 0.01	1.00E00	1.00E00
positive regulation of B cell differentiation (GO:0045579)	15	0	.01	-	 < 0.01	1.00E00	1.00E00
complement receptor mediated signaling pathway (GO:0002430)	13	0	.01	-	 < 0.01	1.00E00	1.00E00
negative regulation of B cell differentiation (GO:0045578)	6	0	.00	-	 < 0.01	1.00E00	1.00E00
regulation of B cell differentiation (GO:0045577)	31	0	.01	-	 < 0.01	1.00E00	1.00E00
mast cell activation (GO:0045576)	23	0	.01	-	 < 0.01	1.00E00	1.00E00
basophil activation (GO:0045575)	3	0	.00	-	 < 0.01	1.00E00	1.00E00
tail-anchored membrane protein insertion into ER membrane (GO:0071816)	6	0	.00	-	 < 0.01	1.00E00	1.00E00
positive regulation of fever generation by positive regulation of prostaglandin secretion (GO:0071812)	2	0	.00	-	 < 0.01	1.00E00	1.00E00
central nervous system vasculogenesis (GO:0022009)	5	0	.00	-	 < 0.01	1.00E00	1.00E00
neurogenesis (GO:0022008)	1401	0	.67	-	 < 0.01	1.00E00	1.00E00
convergent extension involved in neural plate elongation (GO:0022007)	3	0	.00	-	 < 0.01	1.00E00	1.00E00
regulation of unsaturated fatty acid biosynthetic process (GO:2001279)	12	0	.01	-	 < 0.01	1.00E00	1.00E00
midbrain-hindbrain boundary maturation during brain development (GO:0022004)	1	0	.00	-	 < 0.01	1.00E00	1.00E00
response to iron ion (GO:0010039)	31	0	.01	-	 < 0.01	1.00E00	1.00E00
immune response-activating cell surface receptor signaling pathway (GO:0002429)	453	0	.22	-	 < 0.01	1.00E00	1.00E00
response to metal ion (GO:0010038)	371	0	.18	-	 < 0.01	1.00E00	1.00E00
positive regulation of cysteine-type endopeptidase activity involved in execution phase of apoptosis (GO:2001272)	2	0	.00	-	 < 0.01	1.00E00	1.00E00
antigen processing and presentation of peptide antigen via MHC class Ib (GO:0002428)	7	0	.00	-	 < 0.01	1.00E00	1.00E00
response to carbon dioxide (GO:0010037)	1	0	.00	-	 < 0.01	1.00E00	1.00E00
negative regulation of cysteine-type endopeptidase activity involved in execution phase of apoptosis (GO:2001271)	3	0	.00	-	 < 0.01	1.00E00	1.00E00
regulation of cysteine-type endopeptidase activity involved in execution phase of apoptosis (GO:2001270)	5	0	.00	-	 < 0.01	1.00E00	1.00E00
immunoglobulin production in mucosal tissue (GO:0002426)	1	0	.00	-	 < 0.01	1.00E00	1.00E00
response to inorganic substance (GO:0010035)	542	0	.26	-	 < 0.01	1.00E00	1.00E00
response to acetate (GO:0010034)	1	0	.00	-	 < 0.01	1.00E00	1.00E00
T cell mediated immune response to tumor cell (GO:0002424)	1	0	.00	-	 < 0.01	1.00E00	1.00E00
meiotic chromosome condensation (GO:0010032)	7	0	.00	-	 < 0.01	1.00E00	1.00E00
protein transmembrane transport (GO:0071806)	61	0	.03	-	 < 0.01	1.00E00	1.00E00
potassium ion transmembrane transport (GO:0071805)	159	0	.08	-	 < 0.01	1.00E00	1.00E00
regulation of mammary gland epithelial cell proliferation (GO:0033599)	19	0	.01	-	 < 0.01	1.00E00	1.00E00
positive regulation of podosome assembly (GO:0071803)	11	0	.01	-	 < 0.01	1.00E00	1.00E00
mammary gland epithelial cell proliferation (GO:0033598)	12	0	.01	-	 < 0.01	1.00E00	1.00E00
negative regulation of podosome assembly (GO:0071802)	1	0	.00	-	 < 0.01	1.00E00	1.00E00
regulation of podosome assembly (GO:0071801)	15	0	.01	-	 < 0.01	1.00E00	1.00E00
podosome assembly (GO:0071800)	4	0	.00	-	 < 0.01	1.00E00	1.00E00
response to genistein (GO:0033595)	2	0	.00	-	 < 0.01	1.00E00	1.00E00
response to hydroxyisoflavone (GO:0033594)	4	0	.00	-	 < 0.01	1.00E00	1.00E00
positive regulation of cysteine-type endopeptidase activity involved in apoptotic signaling pathway (GO:2001269)	11	0	.01	-	 < 0.01	1.00E00	1.00E00
negative regulation of cysteine-type endopeptidase activity involved in apoptotic signaling pathway (GO:2001268)	6	0	.00	-	 < 0.01	1.00E00	1.00E00
response to L-ascorbic acid (GO:0033591)	5	0	.00	-	 < 0.01	1.00E00	1.00E00
regulation of cysteine-type endopeptidase activity involved in apoptotic signaling pathway (GO:2001267)	17	0	.01	-	 < 0.01	1.00E00	1.00E00
response to cobalamin (GO:0033590)	4	0	.00	-	 < 0.01	1.00E00	1.00E00
negative regulation of C-C chemokine binding (GO:2001264)	1	0	.00	-	 < 0.01	1.00E00	1.00E00
regulation of C-C chemokine binding (GO:2001263)	1	0	.00	-	 < 0.01	1.00E00	1.00E00
T cell mediated cytotoxicity directed against tumor cell target (GO:0002419)	1	0	.00	-	 < 0.01	1.00E00	1.00E00
positive regulation of semaphorin-plexin signaling pathway (GO:2001262)	1	0	.00	-	 < 0.01	1.00E00	1.00E00
immune response to tumor cell (GO:0002418)	4	0	.00	-	 < 0.01	1.00E00	1.00E00
regulation of semaphorin-plexin signaling pathway (GO:2001260)	3	0	.00	-	 < 0.01	1.00E00	1.00E00
IgG immunoglobulin transcytosis in epithelial cells mediated by FcRn immunoglobulin receptor (GO:0002416)	1	0	.00	-	 < 0.01	1.00E00	1.00E00
wax biosynthetic process (GO:0010025)	4	0	.00	-	 < 0.01	1.00E00	1.00E00
immunoglobulin transcytosis in epithelial cells mediated by polymeric immunoglobulin receptor (GO:0002415)	2	0	.00	-	 < 0.01	1.00E00	1.00E00
immunoglobulin transcytosis in epithelial cells (GO:0002414)	3	0	.00	-	 < 0.01	1.00E00	1.00E00
amylopectin biosynthetic process (GO:0010021)	1	0	.00	-	 < 0.01	1.00E00	1.00E00
positive regulation of cation channel activity (GO:2001259)	76	0	.04	-	 < 0.01	1.00E00	1.00E00
negative regulation of cation channel activity (GO:2001258)	46	0	.02	-	 < 0.01	1.00E00	1.00E00
protein galactosylation at cell surface (GO:0033580)	1	0	.00	-	 < 0.01	1.00E00	1.00E00
regulation of store-operated calcium entry (GO:2001256)	15	0	.01	-	 < 0.01	1.00E00	1.00E00
positive regulation of histone H3-K36 trimethylation (GO:2001255)	3	0	.00	-	 < 0.01	1.00E00	1.00E00
regulation of histone H3-K36 trimethylation (GO:2001253)	4	0	.00	-	 < 0.01	1.00E00	1.00E00
positive regulation of chromosome organization (GO:2001252)	178	0	.09	-	 < 0.01	1.00E00	1.00E00
myeloid dendritic cell chemotaxis (GO:0002408)	3	0	.00	-	 < 0.01	1.00E00	1.00E00
negative regulation of chromosome organization (GO:2001251)	77	0	.04	-	 < 0.01	1.00E00	1.00E00
dendritic cell chemotaxis (GO:0002407)	18	0	.01	-	 < 0.01	1.00E00	1.00E00
positive regulation of ammonia assimilation cycle (GO:2001250)	1	0	.00	-	 < 0.01	1.00E00	1.00E00
protein localization to meiotic spindle midzone (GO:1903096)	1	0	.00	-	 < 0.01	1.00E00	1.00E00
negative regulation of protein K48-linked deubiquitination (GO:1903094)	2	0	.00	-	 < 0.01	1.00E00	1.00E00
regulation of protein K48-linked deubiquitination (GO:1903093)	3	0	.00	-	 < 0.01	1.00E00	1.00E00
positive regulation of cholesterol biosynthetic process (GO:0045542)	8	0	.00	-	 < 0.01	1.00E00	1.00E00
negative regulation of cholesterol biosynthetic process (GO:0045541)	5	0	.00	-	 < 0.01	1.00E00	1.00E00
regulation of cholesterol biosynthetic process (GO:0045540)	44	0	.02	-	 < 0.01	1.00E00	1.00E00
protein glycosylation in Golgi (GO:0033578)	2	0	.00	-	 < 0.01	1.00E00	1.00E00
protein glycosylation in endoplasmic reticulum (GO:0033577)	2	0	.00	-	 < 0.01	1.00E00	1.00E00
protein glycosylation at cell surface (GO:0033575)	1	0	.00	-	 < 0.01	1.00E00	1.00E00
response to testosterone (GO:0033574)	41	0	.02	-	 < 0.01	1.00E00	1.00E00
transferrin transport (GO:0033572)	36	0	.02	-	 < 0.01	1.00E00	1.00E00
regulation of ammonia assimilation cycle (GO:2001248)	1	0	.00	-	 < 0.01	1.00E00	1.00E00
positive regulation of phosphatidylcholine biosynthetic process (GO:2001247)	3	0	.00	-	 < 0.01	1.00E00	1.00E00
negative regulation of phosphatidylcholine biosynthetic process (GO:2001246)	1	0	.00	-	 < 0.01	1.00E00	1.00E00
regulation of phosphatidylcholine biosynthetic process (GO:2001245)	5	0	.00	-	 < 0.01	1.00E00	1.00E00
positive regulation of intrinsic apoptotic signaling pathway (GO:2001244)	60	0	.03	-	 < 0.01	1.00E00	1.00E00
negative regulation of intrinsic apoptotic signaling pathway (GO:2001243)	98	0	.05	-	 < 0.01	1.00E00	1.00E00
regulation of intrinsic apoptotic signaling pathway (GO:2001242)	163	0	.08	-	 < 0.01	1.00E00	1.00E00
positive regulation of extrinsic apoptotic signaling pathway in absence of ligand (GO:2001241)	11	0	.01	-	 < 0.01	1.00E00	1.00E00
negative regulation of extrinsic apoptotic signaling pathway in absence of ligand (GO:2001240)	36	0	.02	-	 < 0.01	1.00E00	1.00E00
cardioblast differentiation (GO:0010002)	13	0	.01	-	 < 0.01	1.00E00	1.00E00
glial cell differentiation (GO:0010001)	180	0	.09	-	 < 0.01	1.00E00	1.00E00
siderophore biosynthetic process (GO:0019290)	1	0	.00	-	 < 0.01	1.00E00	1.00E00
positive regulation of C-C chemokine receptor CCR7 signaling pathway (GO:1903082)	1	0	.00	-	 < 0.01	1.00E00	1.00E00
regulation of C-C chemokine receptor CCR7 signaling pathway (GO:1903080)	1	0	.00	-	 < 0.01	1.00E00	1.00E00
DNA replication, Okazaki fragment processing (GO:0033567)	2	0	.00	-	 < 0.01	1.00E00	1.00E00
gamma-tubulin complex localization (GO:0033566)	3	0	.00	-	 < 0.01	1.00E00	1.00E00
anterior/posterior axon guidance (GO:0033564)	7	0	.00	-	 < 0.01	1.00E00	1.00E00
dorsal/ventral axon guidance (GO:0033563)	3	0	.00	-	 < 0.01	1.00E00	1.00E00
regulation of extrinsic apoptotic signaling pathway in absence of ligand (GO:2001239)	47	0	.02	-	 < 0.01	1.00E00	1.00E00
positive regulation of extrinsic apoptotic signaling pathway (GO:2001238)	51	0	.02	-	 < 0.01	1.00E00	1.00E00
regulation of water loss via skin (GO:0033561)	28	0	.01	-	 < 0.01	1.00E00	1.00E00
negative regulation of extrinsic apoptotic signaling pathway (GO:2001237)	106	0	.05	-	 < 0.01	1.00E00	1.00E00
regulation of extrinsic apoptotic signaling pathway (GO:2001236)	160	0	.08	-	 < 0.01	1.00E00	1.00E00
abducens nerve formation (GO:0021599)	2	0	.00	-	 < 0.01	1.00E00	1.00E00
positive regulation of apoptotic signaling pathway (GO:2001235)	127	0	.06	-	 < 0.01	1.00E00	1.00E00
abducens nerve morphogenesis (GO:0021598)	2	0	.00	-	 < 0.01	1.00E00	1.00E00
negative regulation of apoptotic signaling pathway (GO:2001234)	233	0	.11	-	 < 0.01	1.00E00	1.00E00
regulation of apoptotic signaling pathway (GO:2001233)	359	0	.17	-	 < 0.01	1.00E00	1.00E00
rhombomere structural organization (GO:0021595)	1	0	.00	-	 < 0.01	1.00E00	1.00E00
rhombomere formation (GO:0021594)	1	0	.00	-	 < 0.01	1.00E00	1.00E00
rhombomere morphogenesis (GO:0021593)	2	0	.00	-	 < 0.01	1.00E00	1.00E00
fourth ventricle development (GO:0021592)	2	0	.00	-	 < 0.01	1.00E00	1.00E00
ventricular system development (GO:0021591)	30	0	.01	-	 < 0.01	1.00E00	1.00E00
isopentenyl diphosphate biosynthetic process, mevalonate pathway (GO:0019287)	3	0	.00	-	 < 0.01	1.00E00	1.00E00
cerebellum maturation (GO:0021590)	4	0	.00	-	 < 0.01	1.00E00	1.00E00
positive regulation of protein localization to plasma membrane (GO:1903078)	62	0	.03	-	 < 0.01	1.00E00	1.00E00
glycine betaine biosynthetic process from choline (GO:0019285)	2	0	.00	-	 < 0.01	1.00E00	1.00E00
negative regulation of protein localization to plasma membrane (GO:1903077)	25	0	.01	-	 < 0.01	1.00E00	1.00E00
L-methionine salvage from S-adenosylmethionine (GO:0019284)	3	0	.00	-	 < 0.01	1.00E00	1.00E00
regulation of protein localization to plasma membrane (GO:1903076)	105	0	.05	-	 < 0.01	1.00E00	1.00E00
negative regulation of death-inducing signaling complex assembly (GO:1903073)	1	0	.00	-	 < 0.01	1.00E00	1.00E00
regulation of death-inducing signaling complex assembly (GO:1903072)	1	0	.00	-	 < 0.01	1.00E00	1.00E00
positive regulation of ER-associated ubiquitin-dependent protein catabolic process (GO:1903071)	8	0	.00	-	 < 0.01	1.00E00	1.00E00
negative regulation of ER-associated ubiquitin-dependent protein catabolic process (GO:1903070)	3	0	.00	-	 < 0.01	1.00E00	1.00E00
unsaturated fatty acid metabolic process (GO:0033559)	108	0	.05	-	 < 0.01	1.00E00	1.00E00
multicellular organismal response to stress (GO:0033555)	72	0	.03	-	 < 0.01	1.00E00	1.00E00
negative regulation of response to gamma radiation (GO:2001229)	1	0	.00	-	 < 0.01	1.00E00	1.00E00
regulation of response to gamma radiation (GO:2001228)	2	0	.00	-	 < 0.01	1.00E00	1.00E00
negative regulation of chloride transport (GO:2001226)	3	0	.00	-	 < 0.01	1.00E00	1.00E00
cerebellum structural organization (GO:0021589)	2	0	.00	-	 < 0.01	1.00E00	1.00E00
regulation of chloride transport (GO:2001225)	11	0	.01	-	 < 0.01	1.00E00	1.00E00
cerebellum formation (GO:0021588)	1	0	.00	-	 < 0.01	1.00E00	1.00E00
positive regulation of neuron migration (GO:2001224)	17	0	.01	-	 < 0.01	1.00E00	1.00E00
cerebellum morphogenesis (GO:0021587)	43	0	.02	-	 < 0.01	1.00E00	1.00E00
negative regulation of neuron migration (GO:2001223)	12	0	.01	-	 < 0.01	1.00E00	1.00E00
pons maturation (GO:0021586)	3	0	.00	-	 < 0.01	1.00E00	1.00E00
regulation of neuron migration (GO:2001222)	46	0	.02	-	 < 0.01	1.00E00	1.00E00
regulation of ER-associated ubiquitin-dependent protein catabolic process (GO:1903069)	10	0	.00	-	 < 0.01	1.00E00	1.00E00
UDP-N-acetylgalactosamine metabolic process (GO:0019276)	3	0	.00	-	 < 0.01	1.00E00	1.00E00
positive regulation of protein lipidation (GO:1903061)	4	0	.00	-	 < 0.01	1.00E00	1.00E00
negative regulation of protein lipidation (GO:1903060)	2	0	.00	-	 < 0.01	1.00E00	1.00E00
fatty acid beta-oxidation using acyl-CoA oxidase (GO:0033540)	15	0	.01	-	 < 0.01	1.00E00	1.00E00
hindbrain maturation (GO:0021578)	7	0	.00	-	 < 0.01	1.00E00	1.00E00
positive regulation of vasculogenesis (GO:2001214)	12	0	.01	-	 < 0.01	1.00E00	1.00E00
hindbrain structural organization (GO:0021577)	2	0	.00	-	 < 0.01	1.00E00	1.00E00
negative regulation of vasculogenesis (GO:2001213)	2	0	.00	-	 < 0.01	1.00E00	1.00E00
hindbrain formation (GO:0021576)	1	0	.00	-	 < 0.01	1.00E00	1.00E00
regulation of vasculogenesis (GO:2001212)	17	0	.01	-	 < 0.01	1.00E00	1.00E00
hindbrain morphogenesis (GO:0021575)	47	0	.02	-	 < 0.01	1.00E00	1.00E00
rhombomere 6 development (GO:0021572)	1	0	.00	-	 < 0.01	1.00E00	1.00E00
rhombomere 5 development (GO:0021571)	3	0	.00	-	 < 0.01	1.00E00	1.00E00
rhombomere 4 development (GO:0021570)	2	0	.00	-	 < 0.01	1.00E00	1.00E00
regulation of protein lipidation (GO:1903059)	7	0	.00	-	 < 0.01	1.00E00	1.00E00
renal response to blood flow involved in circulatory renin-angiotensin regulation of systemic arterial blood pressure (GO:0001999)	2	0	.00	-	 < 0.01	1.00E00	1.00E00
glycine biosynthetic process, by transamination of glyoxylate (GO:0019265)	2	0	.00	-	 < 0.01	1.00E00	1.00E00
angiotensin-mediated vasoconstriction involved in regulation of systemic arterial blood pressure (GO:0001998)	1	0	.00	-	 < 0.01	1.00E00	1.00E00
glycine biosynthetic process from serine (GO:0019264)	2	0	.00	-	 < 0.01	1.00E00	1.00E00
regulation of melanosome organization (GO:1903056)	2	0	.00	-	 < 0.01	1.00E00	1.00E00
positive regulation of the force of heart contraction by epinephrine-norepinephrine (GO:0001997)	2	0	.00	-	 < 0.01	1.00E00	1.00E00
positive regulation of extracellular matrix organization (GO:1903055)	22	0	.01	-	 < 0.01	1.00E00	1.00E00
positive regulation of heart rate by epinephrine-norepinephrine (GO:0001996)	6	0	.00	-	 < 0.01	1.00E00	1.00E00
N-acetylneuraminate catabolic process (GO:0019262)	6	0	.00	-	 < 0.01	1.00E00	1.00E00
negative regulation of extracellular matrix organization (GO:1903054)	11	0	.01	-	 < 0.01	1.00E00	1.00E00
regulation of extracellular matrix organization (GO:1903053)	42	0	.02	-	 < 0.01	1.00E00	1.00E00
norepinephrine-epinephrine vasoconstriction involved in regulation of systemic arterial blood pressure (GO:0001994)	2	0	.00	-	 < 0.01	1.00E00	1.00E00
positive regulation of proteolysis involved in cellular protein catabolic process (GO:1903052)	129	0	.06	-	 < 0.01	1.00E00	1.00E00
regulation of systemic arterial blood pressure by norepinephrine-epinephrine (GO:0001993)	10	0	.00	-	 < 0.01	1.00E00	1.00E00
negative regulation of proteolysis involved in cellular protein catabolic process (GO:1903051)	64	0	.03	-	 < 0.01	1.00E00	1.00E00
regulation of systemic arterial blood pressure by vasopressin (GO:0001992)	5	0	.00	-	 < 0.01	1.00E00	1.00E00
regulation of proteolysis involved in cellular protein catabolic process (GO:1903050)	218	0	.10	-	 < 0.01	1.00E00	1.00E00
regulation of systemic arterial blood pressure by circulatory renin-angiotensin (GO:0001991)	15	0	.01	-	 < 0.01	1.00E00	1.00E00
regulation of systemic arterial blood pressure by hormone (GO:0001990)	38	0	.02	-	 < 0.01	1.00E00	1.00E00
vitellogenesis (GO:0007296)	4	0	.00	-	 < 0.01	1.00E00	1.00E00
fatty acid beta-oxidation using acyl-CoA dehydrogenase (GO:0033539)	10	0	.00	-	 < 0.01	1.00E00	1.00E00
female gamete generation (GO:0007292)	138	0	.07	-	 < 0.01	1.00E00	1.00E00
sperm individualization (GO:0007291)	1	0	.00	-	 < 0.01	1.00E00	1.00E00
spermatid nucleus elongation (GO:0007290)	4	0	.00	-	 < 0.01	1.00E00	1.00E00
negative regulation of transcription elongation by RNA polymerase I (GO:2001208)	1	0	.00	-	 < 0.01	1.00E00	1.00E00
regulation of transcription elongation from RNA polymerase I promoter (GO:2001207)	1	0	.00	-	 < 0.01	1.00E00	1.00E00
positive regulation of osteoclast development (GO:2001206)	5	0	.00	-	 < 0.01	1.00E00	1.00E00
rhombomere 3 development (GO:0021569)	3	0	.00	-	 < 0.01	1.00E00	1.00E00
negative regulation of osteoclast development (GO:2001205)	5	0	.00	-	 < 0.01	1.00E00	1.00E00
rhombomere 2 development (GO:0021568)	2	0	.00	-	 < 0.01	1.00E00	1.00E00
regulation of osteoclast development (GO:2001204)	12	0	.01	-	 < 0.01	1.00E00	1.00E00
hypoglossal nerve development (GO:0021566)	1	0	.00	-	 < 0.01	1.00E00	1.00E00
vagus nerve development (GO:0021564)	2	0	.00	-	 < 0.01	1.00E00	1.00E00
positive regulation of dendritic cell differentiation (GO:2001200)	4	0	.00	-	 < 0.01	1.00E00	1.00E00
glossopharyngeal nerve development (GO:0021563)	4	0	.00	-	 < 0.01	1.00E00	1.00E00
vestibulocochlear nerve development (GO:0021562)	10	0	.00	-	 < 0.01	1.00E00	1.00E00
facial nerve development (GO:0021561)	11	0	.01	-	 < 0.01	1.00E00	1.00E00
abducens nerve development (GO:0021560)	2	0	.00	-	 < 0.01	1.00E00	1.00E00
negative regulation of acetylcholine-gated cation channel activity (GO:1903049)	1	0	.00	-	 < 0.01	1.00E00	1.00E00
regulation of acetylcholine-gated cation channel activity (GO:1903048)	2	0	.00	-	 < 0.01	1.00E00	1.00E00
glucose 1-phosphate metabolic process (GO:0019255)	2	0	.00	-	 < 0.01	1.00E00	1.00E00
positive regulation of heart rate involved in baroreceptor response to decreased systemic arterial blood pressure (GO:0001988)	1	0	.00	-	 < 0.01	1.00E00	1.00E00
carnitine metabolic process, CoA-linked (GO:0019254)	3	0	.00	-	 < 0.01	1.00E00	1.00E00
meiotic cell cycle process (GO:1903046)	168	0	.08	-	 < 0.01	1.00E00	1.00E00
neural crest cell migration involved in sympathetic nervous system development (GO:1903045)	1	0	.00	-	 < 0.01	1.00E00	1.00E00
protein localization to membrane raft (GO:1903044)	9	0	.00	-	 < 0.01	1.00E00	1.00E00
negative regulation of heart rate involved in baroreceptor response to increased systemic arterial blood pressure (GO:0001985)	1	0	.00	-	 < 0.01	1.00E00	1.00E00
positive regulation of chondrocyte hypertrophy (GO:1903043)	1	0	.00	-	 < 0.01	1.00E00	1.00E00
artery vasodilation involved in baroreceptor response to increased systemic arterial blood pressure (GO:0001984)	1	0	.00	-	 < 0.01	1.00E00	1.00E00
baroreceptor response to increased systemic arterial blood pressure (GO:0001983)	2	0	.00	-	 < 0.01	1.00E00	1.00E00
spermatid nucleus differentiation (GO:0007289)	23	0	.01	-	 < 0.01	1.00E00	1.00E00
regulation of chondrocyte hypertrophy (GO:1903041)	1	0	.00	-	 < 0.01	1.00E00	1.00E00
baroreceptor response to decreased systemic arterial blood pressure (GO:0001982)	1	0	.00	-	 < 0.01	1.00E00	1.00E00
sperm axoneme assembly (GO:0007288)	19	0	.01	-	 < 0.01	1.00E00	1.00E00
regulation of systemic arterial blood pressure by ischemic conditions (GO:0001980)	1	0	.00	-	 < 0.01	1.00E00	1.00E00
spermatid development (GO:0007286)	160	0	.08	-	 < 0.01	1.00E00	1.00E00
spermatogonial cell division (GO:0007284)	2	0	.00	-	 < 0.01	1.00E00	1.00E00
spermatogenesis (GO:0007283)	557	0	.27	-	 < 0.01	1.00E00	1.00E00
germ cell development (GO:0007281)	266	0	.13	-	 < 0.01	1.00E00	1.00E00
histone H2B ubiquitination (GO:0033523)	10	0	.00	-	 < 0.01	1.00E00	1.00E00
histone H2A ubiquitination (GO:0033522)	22	0	.01	-	 < 0.01	1.00E00	1.00E00
trigeminal nerve development (GO:0021559)	12	0	.01	-	 < 0.01	1.00E00	1.00E00
trochlear nerve development (GO:0021558)	3	0	.00	-	 < 0.01	1.00E00	1.00E00
oculomotor nerve development (GO:0021557)	4	0	.00	-	 < 0.01	1.00E00	1.00E00
midbrain-hindbrain boundary morphogenesis (GO:0021555)	4	0	.00	-	 < 0.01	1.00E00	1.00E00
optic nerve development (GO:0021554)	12	0	.01	-	 < 0.01	1.00E00	1.00E00
olfactory nerve development (GO:0021553)	4	0	.00	-	 < 0.01	1.00E00	1.00E00
lactate biosynthetic process (GO:0019249)	3	0	.00	-	 < 0.01	1.00E00	1.00E00
central nervous system morphogenesis (GO:0021551)	2	0	.00	-	 < 0.01	1.00E00	1.00E00
medulla oblongata development (GO:0021550)	3	0	.00	-	 < 0.01	1.00E00	1.00E00
positive regulation of leukocyte cell-cell adhesion (GO:1903039)	236	0	.11	-	 < 0.01	1.00E00	1.00E00
negative regulation of leukocyte cell-cell adhesion (GO:1903038)	132	0	.06	-	 < 0.01	1.00E00	1.00E00
regulation of systemic arterial blood pressure by chemoreceptor signaling (GO:0001979)	1	0	.00	-	 < 0.01	1.00E00	1.00E00
regulation of leukocyte cell-cell adhesion (GO:1903037)	323	0	.15	-	 < 0.01	1.00E00	1.00E00
regulation of systemic arterial blood pressure by carotid sinus baroreceptor feedback (GO:0001978)	3	0	.00	-	 < 0.01	1.00E00	1.00E00
lactate biosynthetic process from pyruvate (GO:0019244)	1	0	.00	-	 < 0.01	1.00E00	1.00E00
positive regulation of response to wounding (GO:1903036)	68	0	.03	-	 < 0.01	1.00E00	1.00E00
renal system process involved in regulation of blood volume (GO:0001977)	16	0	.01	-	 < 0.01	1.00E00	1.00E00
methylglyoxal catabolic process to D-lactate via S-lactoyl-glutathione (GO:0019243)	3	0	.00	-	 < 0.01	1.00E00	1.00E00
negative regulation of response to wounding (GO:1903035)	90	0	.04	-	 < 0.01	1.00E00	1.00E00
nervous system process involved in regulation of systemic arterial blood pressure (GO:0001976)	13	0	.01	-	 < 0.01	1.00E00	1.00E00
methylglyoxal biosynthetic process (GO:0019242)	1	0	.00	-	 < 0.01	1.00E00	1.00E00
regulation of response to wounding (GO:1903034)	161	0	.08	-	 < 0.01	1.00E00	1.00E00
response to amphetamine (GO:0001975)	36	0	.02	-	 < 0.01	1.00E00	1.00E00
positive regulation of microtubule plus-end binding (GO:1903033)	2	0	.00	-	 < 0.01	1.00E00	1.00E00
blood vessel remodeling (GO:0001974)	33	0	.02	-	 < 0.01	1.00E00	1.00E00
citrulline biosynthetic process (GO:0019240)	4	0	.00	-	 < 0.01	1.00E00	1.00E00
G protein-coupled adenosine receptor signaling pathway (GO:0001973)	9	0	.00	-	 < 0.01	1.00E00	1.00E00
regulation of microtubule plus-end binding (GO:1903031)	2	0	.00	-	 < 0.01	1.00E00	1.00E00
negative regulation of activation of membrane attack complex (GO:0001971)	2	0	.00	-	 < 0.01	1.00E00	1.00E00
positive regulation of activation of membrane attack complex (GO:0001970)	2	0	.00	-	 < 0.01	1.00E00	1.00E00
gamete generation (GO:0007276)	711	0	.34	-	 < 0.01	1.00E00	1.00E00
neuromuscular synaptic transmission (GO:0007274)	23	0	.01	-	 < 0.01	1.00E00	1.00E00
ensheathment of neurons (GO:0007272)	109	0	.05	-	 < 0.01	1.00E00	1.00E00
synaptic transmission, cholinergic (GO:0007271)	27	0	.01	-	 < 0.01	1.00E00	1.00E00
neuron-neuron synaptic transmission (GO:0007270)	9	0	.00	-	 < 0.01	1.00E00	1.00E00
L-lysine catabolic process to acetyl-CoA via L-pipecolate (GO:0033514)	1	0	.00	-	 < 0.01	1.00E00	1.00E00
L-lysine catabolic process to acetyl-CoA via saccharopine (GO:0033512)	3	0	.00	-	 < 0.01	1.00E00	1.00E00
cerebellum development (GO:0021549)	105	0	.05	-	 < 0.01	1.00E00	1.00E00
pons development (GO:0021548)	11	0	.01	-	 < 0.01	1.00E00	1.00E00
midbrain-hindbrain boundary initiation (GO:0021547)	1	0	.00	-	 < 0.01	1.00E00	1.00E00
rhombomere development (GO:0021546)	7	0	.00	-	 < 0.01	1.00E00	1.00E00
cranial nerve development (GO:0021545)	52	0	.02	-	 < 0.01	1.00E00	1.00E00
subpallium development (GO:0021544)	25	0	.01	-	 < 0.01	1.00E00	1.00E00
pallium development (GO:0021543)	177	0	.08	-	 < 0.01	1.00E00	1.00E00
dentate gyrus development (GO:0021542)	17	0	.01	-	 < 0.01	1.00E00	1.00E00
ammon gyrus development (GO:0021541)	1	0	.00	-	 < 0.01	1.00E00	1.00E00
regulation of metanephric glomerulus development (GO:0072298)	3	0	.00	-	 < 0.01	1.00E00	1.00E00
corpus callosum morphogenesis (GO:0021540)	6	0	.00	-	 < 0.01	1.00E00	1.00E00
response to pheromone (GO:0019236)	10	0	.00	-	 < 0.01	1.00E00	1.00E00
positive regulation of opsonization (GO:1903028)	2	0	.00	-	 < 0.01	1.00E00	1.00E00
regulation of activation of membrane attack complex (GO:0001969)	4	0	.00	-	 < 0.01	1.00E00	1.00E00
regulation of opsonization (GO:1903027)	4	0	.00	-	 < 0.01	1.00E00	1.00E00
negative regulation of RNA polymerase II regulatory region sequence-specific DNA binding (GO:1903026)	6	0	.00	-	 < 0.01	1.00E00	1.00E00
suckling behavior (GO:0001967)	13	0	.01	-	 < 0.01	1.00E00	1.00E00
sensory perception of pain (GO:0019233)	75	0	.04	-	 < 0.01	1.00E00	1.00E00
regulation of RNA polymerase II regulatory region sequence-specific DNA binding (GO:1903025)	14	0	.01	-	 < 0.01	1.00E00	1.00E00
thigmotaxis (GO:0001966)	2	0	.00	-	 < 0.01	1.00E00	1.00E00
startle response (GO:0001964)	27	0	.01	-	 < 0.01	1.00E00	1.00E00
proprioception (GO:0019230)	4	0	.00	-	 < 0.01	1.00E00	1.00E00
synaptic transmission, dopaminergic (GO:0001963)	16	0	.01	-	 < 0.01	1.00E00	1.00E00
neurotransmitter secretion (GO:0007269)	96	0	.05	-	 < 0.01	1.00E00	1.00E00
chemical synaptic transmission (GO:0007268)	409	0	.20	-	 < 0.01	1.00E00	1.00E00
positive regulation of glycoprotein metabolic process (GO:1903020)	25	0	.01	-	 < 0.01	1.00E00	1.00E00
positive regulation of cytokine-mediated signaling pathway (GO:0001961)	50	0	.02	-	 < 0.01	1.00E00	1.00E00
negative regulation of cytokine-mediated signaling pathway (GO:0001960)	63	0	.03	-	 < 0.01	1.00E00	1.00E00
Rho protein signal transduction (GO:0007266)	65	0	.03	-	 < 0.01	1.00E00	1.00E00
Ras protein signal transduction (GO:0007265)	180	0	.09	-	 < 0.01	1.00E00	1.00E00
small GTPase mediated signal transduction (GO:0007264)	268	0	.13	-	 < 0.01	1.00E00	1.00E00
nitric oxide mediated signal transduction (GO:0007263)	21	0	.01	-	 < 0.01	1.00E00	1.00E00
floor plate morphogenesis (GO:0033505)	3	0	.00	-	 < 0.01	1.00E00	1.00E00
tyrosine phosphorylation of STAT protein (GO:0007260)	9	0	.00	-	 < 0.01	1.00E00	1.00E00
floor plate development (GO:0033504)	10	0	.00	-	 < 0.01	1.00E00	1.00E00
carbohydrate homeostasis (GO:0033500)	198	0	.09	-	 < 0.01	1.00E00	1.00E00
subthalamus development (GO:0021539)	1	0	.00	-	 < 0.01	1.00E00	1.00E00
epithalamus development (GO:0021538)	3	0	.00	-	 < 0.01	1.00E00	1.00E00
telencephalon development (GO:0021537)	263	0	.13	-	 < 0.01	1.00E00	1.00E00
diencephalon development (GO:0021536)	77	0	.04	-	 < 0.01	1.00E00	1.00E00
cell migration in hindbrain (GO:0021535)	16	0	.01	-	 < 0.01	1.00E00	1.00E00
cell proliferation in hindbrain (GO:0021534)	8	0	.00	-	 < 0.01	1.00E00	1.00E00
cell differentiation in hindbrain (GO:0021533)	25	0	.01	-	 < 0.01	1.00E00	1.00E00
regulation of vasoconstriction (GO:0019229)	62	0	.03	-	 < 0.01	1.00E00	1.00E00
neural tube patterning (GO:0021532)	36	0	.02	-	 < 0.01	1.00E00	1.00E00
metanephric nephron tubule formation (GO:0072289)	4	0	.00	-	 < 0.01	1.00E00	1.00E00
neuronal action potential (GO:0019228)	28	0	.01	-	 < 0.01	1.00E00	1.00E00
neuronal action potential propagation (GO:0019227)	7	0	.00	-	 < 0.01	1.00E00	1.00E00
spinal cord oligodendrocyte cell fate specification (GO:0021530)	3	0	.00	-	 < 0.01	1.00E00	1.00E00
metanephric distal tubule morphogenesis (GO:0072287)	1	0	.00	-	 < 0.01	1.00E00	1.00E00
negative regulation of glycoprotein metabolic process (GO:1903019)	17	0	.01	-	 < 0.01	1.00E00	1.00E00
transmission of nerve impulse (GO:0019226)	54	0	.03	-	 < 0.01	1.00E00	1.00E00
metanephric connecting tubule development (GO:0072286)	1	0	.00	-	 < 0.01	1.00E00	1.00E00
regulation of glycoprotein metabolic process (GO:1903018)	48	0	.02	-	 < 0.01	1.00E00	1.00E00
regulation of cytokine-mediated signaling pathway (GO:0001959)	166	0	.08	-	 < 0.01	1.00E00	1.00E00
mesenchymal to epithelial transition involved in metanephric renal vesicle formation (GO:0072285)	1	0	.00	-	 < 0.01	1.00E00	1.00E00
positive regulation of exo-alpha-sialidase activity (GO:1903017)	1	0	.00	-	 < 0.01	1.00E00	1.00E00
endochondral ossification (GO:0001958)	28	0	.01	-	 < 0.01	1.00E00	1.00E00
metanephric S-shaped body morphogenesis (GO:0072284)	5	0	.00	-	 < 0.01	1.00E00	1.00E00
negative regulation of exo-alpha-sialidase activity (GO:1903016)	2	0	.00	-	 < 0.01	1.00E00	1.00E00
intramembranous ossification (GO:0001957)	6	0	.00	-	 < 0.01	1.00E00	1.00E00
metanephric renal vesicle morphogenesis (GO:0072283)	11	0	.01	-	 < 0.01	1.00E00	1.00E00
regulation of exo-alpha-sialidase activity (GO:1903015)	3	0	.00	-	 < 0.01	1.00E00	1.00E00
positive regulation of neurotransmitter secretion (GO:0001956)	19	0	.01	-	 < 0.01	1.00E00	1.00E00
metanephric nephron tubule morphogenesis (GO:0072282)	8	0	.00	-	 < 0.01	1.00E00	1.00E00
blood vessel maturation (GO:0001955)	8	0	.00	-	 < 0.01	1.00E00	1.00E00
cytokine-mediated signaling pathway (GO:0019221)	703	0	.34	-	 < 0.01	1.00E00	1.00E00
positive regulation of cell-matrix adhesion (GO:0001954)	56	0	.03	-	 < 0.01	1.00E00	1.00E00
regulation of phosphate metabolic process (GO:0019220)	1837	0	.88	-	 < 0.01	1.00E00	1.00E00
positive regulation of bone development (GO:1903012)	3	0	.00	-	 < 0.01	1.00E00	1.00E00
negative regulation of cell-matrix adhesion (GO:0001953)	38	0	.02	-	 < 0.01	1.00E00	1.00E00
receptor signaling pathway via JAK-STAT (GO:0007259)	38	0	.02	-	 < 0.01	1.00E00	1.00E00
negative regulation of bone development (GO:1903011)	1	0	.00	-	 < 0.01	1.00E00	1.00E00
regulation of cell-matrix adhesion (GO:0001952)	123	0	.06	-	 < 0.01	1.00E00	1.00E00
JUN phosphorylation (GO:0007258)	4	0	.00	-	 < 0.01	1.00E00	1.00E00
regulation of bone development (GO:1903010)	7	0	.00	-	 < 0.01	1.00E00	1.00E00
intestinal D-glucose absorption (GO:0001951)	3	0	.00	-	 < 0.01	1.00E00	1.00E00
activation of JUN kinase activity (GO:0007257)	39	0	.02	-	 < 0.01	1.00E00	1.00E00
activation of JNKK activity (GO:0007256)	11	0	.01	-	 < 0.01	1.00E00	1.00E00
JNK cascade (GO:0007254)	82	0	.04	-	 < 0.01	1.00E00	1.00E00
cytoplasmic sequestering of NF-kappaB (GO:0007253)	8	0	.00	-	 < 0.01	1.00E00	1.00E00
I-kappaB phosphorylation (GO:0007252)	12	0	.01	-	 < 0.01	1.00E00	1.00E00
activation of NF-kappaB-inducing kinase activity (GO:0007250)	17	0	.01	-	 < 0.01	1.00E00	1.00E00
spinal cord oligodendrocyte cell differentiation (GO:0021529)	5	0	.00	-	 < 0.01	1.00E00	1.00E00
commissural neuron differentiation in spinal cord (GO:0021528)	1	0	.00	-	 < 0.01	1.00E00	1.00E00
spinal cord association neuron differentiation (GO:0021527)	14	0	.01	-	 < 0.01	1.00E00	1.00E00
medial motor column neuron differentiation (GO:0021526)	2	0	.00	-	 < 0.01	1.00E00	1.00E00
visceral motor neuron differentiation (GO:0021524)	3	0	.00	-	 < 0.01	1.00E00	1.00E00
negative regulation of amniotic stem cell differentiation (GO:2000798)	1	0	.00	-	 < 0.01	1.00E00	1.00E00
somatic motor neuron differentiation (GO:0021523)	6	0	.00	-	 < 0.01	1.00E00	1.00E00
regulation of amniotic stem cell differentiation (GO:2000797)	1	0	.00	-	 < 0.01	1.00E00	1.00E00
regulation of nucleobase-containing compound metabolic process (GO:0019219)	4073	0	1.95	-	 < 0.01	2.26E-01	1.00E00
spinal cord motor neuron differentiation (GO:0021522)	36	0	.02	-	 < 0.01	1.00E00	1.00E00
regulation of steroid metabolic process (GO:0019218)	122	0	.06	-	 < 0.01	1.00E00	1.00E00
ventral spinal cord interneuron specification (GO:0021521)	10	0	.00	-	 < 0.01	1.00E00	1.00E00
metanephric comma-shaped body morphogenesis (GO:0072278)	3	0	.00	-	 < 0.01	1.00E00	1.00E00
negative regulation of epithelial cell proliferation involved in lung morphogenesis (GO:2000795)	1	0	.00	-	 < 0.01	1.00E00	1.00E00
regulation of fatty acid metabolic process (GO:0019217)	105	0	.05	-	 < 0.01	1.00E00	1.00E00
spinal cord motor neuron cell fate specification (GO:0021520)	12	0	.01	-	 < 0.01	1.00E00	1.00E00
metanephric glomerular capillary formation (GO:0072277)	3	0	.00	-	 < 0.01	1.00E00	1.00E00
regulation of epithelial cell proliferation involved in lung morphogenesis (GO:2000794)	8	0	.00	-	 < 0.01	1.00E00	1.00E00
regulation of lipid metabolic process (GO:0019216)	409	0	.20	-	 < 0.01	1.00E00	1.00E00
metanephric glomerulus vasculature morphogenesis (GO:0072276)	3	0	.00	-	 < 0.01	1.00E00	1.00E00
organelle disassembly (GO:1903008)	75	0	.04	-	 < 0.01	1.00E00	1.00E00
cell proliferation involved in heart valve development (GO:2000793)	1	0	.00	-	 < 0.01	1.00E00	1.00E00
sebaceous gland cell differentiation (GO:0001949)	1	0	.00	-	 < 0.01	1.00E00	1.00E00
metanephric glomerulus morphogenesis (GO:0072275)	3	0	.00	-	 < 0.01	1.00E00	1.00E00
positive regulation of Lys63-specific deubiquitinase activity (GO:1903007)	1	0	.00	-	 < 0.01	1.00E00	1.00E00
metanephric glomerular basement membrane development (GO:0072274)	1	0	.00	-	 < 0.01	1.00E00	1.00E00
positive regulation of protein K63-linked deubiquitination (GO:1903006)	2	0	.00	-	 < 0.01	1.00E00	1.00E00
negative regulation of mesenchymal cell proliferation involved in lung development (GO:2000791)	2	0	.00	-	 < 0.01	1.00E00	1.00E00
heart looping (GO:0001947)	64	0	.03	-	 < 0.01	1.00E00	1.00E00
metanephric nephron morphogenesis (GO:0072273)	21	0	.01	-	 < 0.01	1.00E00	1.00E00
regulation of mesenchymal cell proliferation involved in lung development (GO:2000790)	2	0	.00	-	 < 0.01	1.00E00	1.00E00
lymphangiogenesis (GO:0001946)	12	0	.01	-	 < 0.01	1.00E00	1.00E00
proximal/distal pattern formation involved in metanephric nephron development (GO:0072272)	2	0	.00	-	 < 0.01	1.00E00	1.00E00
regulation of protein K63-linked deubiquitination (GO:1903004)	2	0	.00	-	 < 0.01	1.00E00	1.00E00
lymph vessel development (GO:0001945)	24	0	.01	-	 < 0.01	1.00E00	1.00E00
positive regulation of protein deubiquitination (GO:1903003)	7	0	.00	-	 < 0.01	1.00E00	1.00E00
vasculature development (GO:0001944)	525	0	.25	-	 < 0.01	1.00E00	1.00E00
positive regulation of lipid transport across blood-brain barrier (GO:1903002)	1	0	.00	-	 < 0.01	1.00E00	1.00E00
I-kappaB kinase/NF-kappaB signaling (GO:0007249)	72	0	.03	-	 < 0.01	1.00E00	1.00E00
negative regulation of lipid transport across blood-brain barrier (GO:1903001)	1	0	.00	-	 < 0.01	1.00E00	1.00E00
hair follicle development (GO:0001942)	74	0	.04	-	 < 0.01	1.00E00	1.00E00
regulation of lipid transport across blood-brain barrier (GO:1903000)	1	0	.00	-	 < 0.01	1.00E00	1.00E00
postsynaptic membrane organization (GO:0001941)	29	0	.01	-	 < 0.01	1.00E00	1.00E00
xenobiotic glucuronidation (GO:0052697)	11	0	.01	-	 < 0.01	1.00E00	1.00E00
flavonoid glucuronidation (GO:0052696)	9	0	.00	-	 < 0.01	1.00E00	1.00E00
cellular glucuronidation (GO:0052695)	18	0	.01	-	 < 0.01	1.00E00	1.00E00
spinal cord association neuron specification (GO:0021519)	1	0	.00	-	 < 0.01	1.00E00	1.00E00
ventral spinal cord development (GO:0021517)	50	0	.02	-	 < 0.01	1.00E00	1.00E00
dorsal spinal cord development (GO:0021516)	22	0	.01	-	 < 0.01	1.00E00	1.00E00
cell differentiation in spinal cord (GO:0021515)	58	0	.03	-	 < 0.01	1.00E00	1.00E00
ventral spinal cord interneuron differentiation (GO:0021514)	16	0	.01	-	 < 0.01	1.00E00	1.00E00
spinal cord dorsal/ventral patterning (GO:0021513)	21	0	.01	-	 < 0.01	1.00E00	1.00E00
positive regulation of autophagosome assembly (GO:2000786)	10	0	.00	-	 < 0.01	1.00E00	1.00E00
spinal cord patterning (GO:0021511)	22	0	.01	-	 < 0.01	1.00E00	1.00E00
pattern specification involved in metanephros development (GO:0072268)	4	0	.00	-	 < 0.01	1.00E00	1.00E00
regulation of autophagosome assembly (GO:2000785)	38	0	.02	-	 < 0.01	1.00E00	1.00E00
spinal cord development (GO:0021510)	109	0	.05	-	 < 0.01	1.00E00	1.00E00
metanephric capsule specification (GO:0072267)	1	0	.00	-	 < 0.01	1.00E00	1.00E00
metanephric capsule formation (GO:0072266)	1	0	.00	-	 < 0.01	1.00E00	1.00E00
metanephric capsule morphogenesis (GO:0072265)	1	0	.00	-	 < 0.01	1.00E00	1.00E00
positive regulation of endothelial cell proliferation (GO:0001938)	96	0	.05	-	 < 0.01	1.00E00	1.00E00
positive regulation of double-strand break repair (GO:2000781)	42	0	.02	-	 < 0.01	1.00E00	1.00E00
negative regulation of endothelial cell proliferation (GO:0001937)	43	0	.02	-	 < 0.01	1.00E00	1.00E00
negative regulation of double-strand break repair (GO:2000780)	33	0	.02	-	 < 0.01	1.00E00	1.00E00
regulation of endothelial cell proliferation (GO:0001936)	136	0	.07	-	 < 0.01	1.00E00	1.00E00
metanephric glomerular mesangial cell proliferation involved in metanephros development (GO:0072262)	1	0	.00	-	 < 0.01	1.00E00	1.00E00
endothelial cell proliferation (GO:0001935)	24	0	.01	-	 < 0.01	1.00E00	1.00E00
positive regulation of protein phosphorylation (GO:0001934)	1017	0	.49	-	 < 0.01	1.00E00	1.00E00
negative regulation of protein phosphorylation (GO:0001933)	419	0	.20	-	 < 0.01	1.00E00	1.00E00
negative regulation of sarcomere organization (GO:0060299)	1	0	.00	-	 < 0.01	1.00E00	1.00E00
regulation of protein phosphorylation (GO:0001932)	1468	0	.70	-	 < 0.01	1.00E00	1.00E00
regulation of cilium beat frequency involved in ciliary motility (GO:0060296)	7	0	.00	-	 < 0.01	1.00E00	1.00E00
regulation of cilium movement involved in cell motility (GO:0060295)	27	0	.01	-	 < 0.01	1.00E00	1.00E00
cilium movement involved in cell motility (GO:0060294)	98	0	.05	-	 < 0.01	1.00E00	1.00E00
long-term synaptic depression (GO:0060292)	18	0	.01	-	 < 0.01	1.00E00	1.00E00
osmosensory signaling pathway (GO:0007231)	4	0	.00	-	 < 0.01	1.00E00	1.00E00
long-term synaptic potentiation (GO:0060291)	48	0	.02	-	 < 0.01	1.00E00	1.00E00
transdifferentiation (GO:0060290)	7	0	.00	-	 < 0.01	1.00E00	1.00E00
roof plate formation (GO:0021509)	1	0	.00	-	 < 0.01	1.00E00	1.00E00
floor plate formation (GO:0021508)	2	0	.00	-	 < 0.01	1.00E00	1.00E00
regulation of double-strand break repair (GO:2000779)	86	0	.04	-	 < 0.01	1.00E00	1.00E00
neural fold bending (GO:0021503)	1	0	.00	-	 < 0.01	1.00E00	1.00E00
positive regulation of proteasomal ubiquitin-dependent protein catabolic process involved in cellular response to hypoxia (GO:2000777)	2	0	.00	-	 < 0.01	1.00E00	1.00E00
neural fold elevation formation (GO:0021502)	3	0	.00	-	 < 0.01	1.00E00	1.00E00
metanephric interstitial fibroblast development (GO:0072259)	1	0	.00	-	 < 0.01	1.00E00	1.00E00
prechordal plate formation (GO:0021501)	1	0	.00	-	 < 0.01	1.00E00	1.00E00
metanephric interstitial fibroblast differentiation (GO:0072258)	1	0	.00	-	 < 0.01	1.00E00	1.00E00
histone H3-S10 phosphorylation involved in chromosome condensation (GO:2000775)	1	0	.00	-	 < 0.01	1.00E00	1.00E00
positive regulation of cellular senescence (GO:2000774)	13	0	.01	-	 < 0.01	1.00E00	1.00E00
negative regulation of cellular senescence (GO:2000773)	20	0	.01	-	 < 0.01	1.00E00	1.00E00
metanephric glomerular mesangial cell development (GO:0072255)	1	0	.00	-	 < 0.01	1.00E00	1.00E00
regulation of cellular senescence (GO:2000772)	43	0	.02	-	 < 0.01	1.00E00	1.00E00
regulation of exocyst assembly (GO:0001928)	1	0	.00	-	 < 0.01	1.00E00	1.00E00
metanephric glomerular mesangial cell differentiation (GO:0072254)	2	0	.00	-	 < 0.01	1.00E00	1.00E00
positive regulation of establishment or maintenance of cell polarity regulating cell shape (GO:2000771)	1	0	.00	-	 < 0.01	1.00E00	1.00E00
B-1 B cell differentiation (GO:0001923)	5	0	.00	-	 < 0.01	1.00E00	1.00E00
integrin-mediated signaling pathway (GO:0007229)	100	0	.05	-	 < 0.01	1.00E00	1.00E00
B-1 B cell homeostasis (GO:0001922)	3	0	.00	-	 < 0.01	1.00E00	1.00E00
positive regulation of hh target transcription factor activity (GO:0007228)	3	0	.00	-	 < 0.01	1.00E00	1.00E00
positive regulation of receptor recycling (GO:0001921)	14	0	.01	-	 < 0.01	1.00E00	1.00E00
signal transduction downstream of smoothened (GO:0007227)	4	0	.00	-	 < 0.01	1.00E00	1.00E00
epithelial cilium movement involved in determination of left/right asymmetry (GO:0060287)	12	0	.01	-	 < 0.01	1.00E00	1.00E00
negative regulation of receptor recycling (GO:0001920)	4	0	.00	-	 < 0.01	1.00E00	1.00E00
cilium-dependent cell motility (GO:0060285)	110	0	.05	-	 < 0.01	1.00E00	1.00E00
smoothened signaling pathway (GO:0007224)	75	0	.04	-	 < 0.01	1.00E00	1.00E00
regulation of cell development (GO:0060284)	495	0	.24	-	 < 0.01	1.00E00	1.00E00
Wnt signaling pathway, calcium modulating pathway (GO:0007223)	36	0	.02	-	 < 0.01	1.00E00	1.00E00
negative regulation of oocyte development (GO:0060283)	1	0	.00	-	 < 0.01	1.00E00	1.00E00
positive regulation of oocyte development (GO:0060282)	2	0	.00	-	 < 0.01	1.00E00	1.00E00
positive regulation of transcription of Notch receptor target (GO:0007221)	18	0	.01	-	 < 0.01	1.00E00	1.00E00
regulation of oocyte development (GO:0060281)	3	0	.00	-	 < 0.01	1.00E00	1.00E00
Notch receptor processing (GO:0007220)	10	0	.00	-	 < 0.01	1.00E00	1.00E00
negative regulation of ovulation (GO:0060280)	1	0	.00	-	 < 0.01	1.00E00	1.00E00
regulation of establishment or maintenance of cell polarity regulating cell shape (GO:2000769)	1	0	.00	-	 < 0.01	1.00E00	1.00E00
positive regulation of nephron tubule epithelial cell differentiation (GO:2000768)	3	0	.00	-	 < 0.01	1.00E00	1.00E00
positive regulation of cytoplasmic translation (GO:2000767)	12	0	.01	-	 < 0.01	1.00E00	1.00E00
metanephric glomerular visceral epithelial cell development (GO:0072249)	2	0	.00	-	 < 0.01	1.00E00	1.00E00
negative regulation of cytoplasmic translation (GO:2000766)	9	0	.00	-	 < 0.01	1.00E00	1.00E00
metanephric glomerular visceral epithelial cell differentiation (GO:0072248)	2	0	.00	-	 < 0.01	1.00E00	1.00E00
regulation of cytoplasmic translation (GO:2000765)	22	0	.01	-	 < 0.01	1.00E00	1.00E00
positive regulation of semaphorin-plexin signaling pathway involved in outflow tract morphogenesis (GO:2000764)	1	0	.00	-	 < 0.01	1.00E00	1.00E00
positive regulation of transcription from RNA polymerase II promoter involved in norepinephrine biosynthetic process (GO:2000763)	1	0	.00	-	 < 0.01	1.00E00	1.00E00
regulation of receptor recycling (GO:0001919)	23	0	.01	-	 < 0.01	1.00E00	1.00E00
metanephric glomerular epithelium development (GO:0072244)	2	0	.00	-	 < 0.01	1.00E00	1.00E00
positive regulation of N-terminal peptidyl-lysine acetylation (GO:2000761)	1	0	.00	-	 < 0.01	1.00E00	1.00E00
metanephric nephron epithelium development (GO:0072243)	17	0	.01	-	 < 0.01	1.00E00	1.00E00
positive regulation of T cell mediated cytotoxicity (GO:0001916)	27	0	.01	-	 < 0.01	1.00E00	1.00E00
negative regulation of T cell mediated cytotoxicity (GO:0001915)	7	0	.00	-	 < 0.01	1.00E00	1.00E00
regulation of T cell mediated cytotoxicity (GO:0001914)	34	0	.02	-	 < 0.01	1.00E00	1.00E00
metanephric DCT cell differentiation (GO:0072240)	1	0	.00	-	 < 0.01	1.00E00	1.00E00
T cell mediated cytotoxicity (GO:0001913)	10	0	.00	-	 < 0.01	1.00E00	1.00E00
Notch signaling pathway (GO:0007219)	122	0	.06	-	 < 0.01	1.00E00	1.00E00
positive regulation of ovulation (GO:0060279)	2	0	.00	-	 < 0.01	1.00E00	1.00E00
positive regulation of leukocyte mediated cytotoxicity (GO:0001912)	50	0	.02	-	 < 0.01	1.00E00	1.00E00
neuropeptide signaling pathway (GO:0007218)	109	0	.05	-	 < 0.01	1.00E00	1.00E00
regulation of ovulation (GO:0060278)	3	0	.00	-	 < 0.01	1.00E00	1.00E00
negative regulation of leukocyte mediated cytotoxicity (GO:0001911)	20	0	.01	-	 < 0.01	1.00E00	1.00E00
tachykinin receptor signaling pathway (GO:0007217)	8	0	.00	-	 < 0.01	1.00E00	1.00E00
regulation of leukocyte mediated cytotoxicity (GO:0001910)	73	0	.04	-	 < 0.01	1.00E00	1.00E00
G protein-coupled glutamate receptor signaling pathway (GO:0007216)	17	0	.01	-	 < 0.01	1.00E00	1.00E00
glutamate receptor signaling pathway (GO:0007215)	48	0	.02	-	 < 0.01	1.00E00	1.00E00
gamma-aminobutyric acid signaling pathway (GO:0007214)	27	0	.01	-	 < 0.01	1.00E00	1.00E00
G protein-coupled acetylcholine receptor signaling pathway (GO:0007213)	19	0	.01	-	 < 0.01	1.00E00	1.00E00
dopamine receptor signaling pathway (GO:0007212)	31	0	.01	-	 < 0.01	1.00E00	1.00E00
embryonic skeletal joint morphogenesis (GO:0060272)	11	0	.01	-	 < 0.01	1.00E00	1.00E00
cilium assembly (GO:0060271)	359	0	.17	-	 < 0.01	1.00E00	1.00E00
serotonin receptor signaling pathway (GO:0007210)	39	0	.02	-	 < 0.01	1.00E00	1.00E00
regulation of N-terminal peptidyl-lysine acetylation (GO:2000759)	1	0	.00	-	 < 0.01	1.00E00	1.00E00
positive regulation of peptidyl-lysine acetylation (GO:2000758)	35	0	.02	-	 < 0.01	1.00E00	1.00E00
negative regulation of peptidyl-lysine acetylation (GO:2000757)	20	0	.01	-	 < 0.01	1.00E00	1.00E00
metanephric glomerulus vasculature development (GO:0072239)	6	0	.00	-	 < 0.01	1.00E00	1.00E00
regulation of peptidyl-lysine acetylation (GO:2000756)	64	0	.03	-	 < 0.01	1.00E00	1.00E00
positive regulation of sphingomyelin catabolic process (GO:2000755)	2	0	.00	-	 < 0.01	1.00E00	1.00E00
metanephric proximal tubule development (GO:0072237)	2	0	.00	-	 < 0.01	1.00E00	1.00E00
regulation of sphingomyelin catabolic process (GO:2000754)	2	0	.00	-	 < 0.01	1.00E00	1.00E00
metanephric loop of Henle development (GO:0072236)	5	0	.00	-	 < 0.01	1.00E00	1.00E00
positive regulation of glucosylceramide catabolic process (GO:2000753)	1	0	.00	-	 < 0.01	1.00E00	1.00E00
leukocyte mediated cytotoxicity (GO:0001909)	37	0	.02	-	 < 0.01	1.00E00	1.00E00
metanephric distal tubule development (GO:0072235)	7	0	.00	-	 < 0.01	1.00E00	1.00E00
regulation of glucosylceramide catabolic process (GO:2000752)	1	0	.00	-	 < 0.01	1.00E00	1.00E00
metanephric nephron tubule development (GO:0072234)	15	0	.01	-	 < 0.01	1.00E00	1.00E00
histone H3-T3 phosphorylation involved in chromosome passenger complex localization to kinetochore (GO:2000751)	1	0	.00	-	 < 0.01	1.00E00	1.00E00
killing by symbiont of host cells (GO:0001907)	3	0	.00	-	 < 0.01	1.00E00	1.00E00
metanephric thick ascending limb development (GO:0072233)	2	0	.00	-	 < 0.01	1.00E00	1.00E00
cell killing (GO:0001906)	118	0	.06	-	 < 0.01	1.00E00	1.00E00
phospholipase C-activating serotonin receptor signaling pathway (GO:0007208)	3	0	.00	-	 < 0.01	1.00E00	1.00E00
negative regulation of respiratory burst (GO:0060268)	6	0	.00	-	 < 0.01	1.00E00	1.00E00
phospholipase C-activating G protein-coupled acetylcholine receptor signaling pathway (GO:0007207)	3	0	.00	-	 < 0.01	1.00E00	1.00E00
positive regulation of respiratory burst (GO:0060267)	9	0	.00	-	 < 0.01	1.00E00	1.00E00
phospholipase C-activating G protein-coupled glutamate receptor signaling pathway (GO:0007206)	2	0	.00	-	 < 0.01	1.00E00	1.00E00
negative regulation of respiratory burst involved in inflammatory response (GO:0060266)	5	0	.00	-	 < 0.01	1.00E00	1.00E00
protein kinase C-activating G protein-coupled receptor signaling pathway (GO:0007205)	27	0	.01	-	 < 0.01	1.00E00	1.00E00
positive regulation of respiratory burst involved in inflammatory response (GO:0060265)	2	0	.00	-	 < 0.01	1.00E00	1.00E00
regulation of DNA replication origin binding (GO:1902595)	2	0	.00	-	 < 0.01	1.00E00	1.00E00
positive regulation of cytosolic calcium ion concentration (GO:0007204)	283	0	.14	-	 < 0.01	1.00E00	1.00E00
regulation of respiratory burst involved in inflammatory response (GO:0060264)	6	0	.00	-	 < 0.01	1.00E00	1.00E00
regulation of respiratory burst (GO:0060263)	17	0	.01	-	 < 0.01	1.00E00	1.00E00
activation of phospholipase C activity (GO:0007202)	34	0	.02	-	 < 0.01	1.00E00	1.00E00
negative regulation of N-terminal protein palmitoylation (GO:0060262)	1	0	.00	-	 < 0.01	1.00E00	1.00E00
cyclic purine nucleotide metabolic process (GO:0052652)	23	0	.01	-	 < 0.01	1.00E00	1.00E00
positive regulation of transcription initiation from RNA polymerase II promoter (GO:0060261)	30	0	.01	-	 < 0.01	1.00E00	1.00E00
phospholipase C-activating G protein-coupled receptor signaling pathway (GO:0007200)	99	0	.05	-	 < 0.01	1.00E00	1.00E00
monoacylglycerol catabolic process (GO:0052651)	7	0	.00	-	 < 0.01	1.00E00	1.00E00
regulation of transcription initiation from RNA polymerase II promoter (GO:0060260)	80	0	.04	-	 < 0.01	1.00E00	1.00E00
metanephric proximal convoluted tubule development (GO:0072229)	1	0	.00	-	 < 0.01	1.00E00	1.00E00
metanephric macula densa development (GO:0072227)	1	0	.00	-	 < 0.01	1.00E00	1.00E00
positive regulation of anterior head development (GO:2000744)	2	0	.00	-	 < 0.01	1.00E00	1.00E00
regulation of anterior head development (GO:2000742)	2	0	.00	-	 < 0.01	1.00E00	1.00E00
metanephric glomerulus development (GO:0072224)	10	0	.00	-	 < 0.01	1.00E00	1.00E00
positive regulation of mesenchymal stem cell differentiation (GO:2000741)	4	0	.00	-	 < 0.01	1.00E00	1.00E00
metanephric glomerular mesangium development (GO:0072223)	3	0	.00	-	 < 0.01	1.00E00	1.00E00
negative regulation of mesenchymal stem cell differentiation (GO:2000740)	1	0	.00	-	 < 0.01	1.00E00	1.00E00
metanephric distal convoluted tubule development (GO:0072221)	5	0	.00	-	 < 0.01	1.00E00	1.00E00
regulation of feeding behavior (GO:0060259)	25	0	.01	-	 < 0.01	1.00E00	1.00E00
multi-organism intercellular transport (GO:1902586)	1	0	.00	-	 < 0.01	1.00E00	1.00E00
alditol phosphate metabolic process (GO:0052646)	11	0	.01	-	 < 0.01	1.00E00	1.00E00
regulation of N-terminal protein palmitoylation (GO:0060254)	1	0	.00	-	 < 0.01	1.00E00	1.00E00
negative regulation of glial cell proliferation (GO:0060253)	14	0	.01	-	 < 0.01	1.00E00	1.00E00
positive regulation of glial cell proliferation (GO:0060252)	16	0	.01	-	 < 0.01	1.00E00	1.00E00
regulation of glial cell proliferation (GO:0060251)	31	0	.01	-	 < 0.01	1.00E00	1.00E00
regulation of mesenchymal stem cell differentiation (GO:2000739)	6	0	.00	-	 < 0.01	1.00E00	1.00E00
positive regulation of stem cell differentiation (GO:2000738)	18	0	.01	-	 < 0.01	1.00E00	1.00E00
negative regulation of stem cell differentiation (GO:2000737)	23	0	.01	-	 < 0.01	1.00E00	1.00E00
metanephric cortical collecting duct development (GO:0072219)	1	0	.00	-	 < 0.01	1.00E00	1.00E00
regulation of stem cell differentiation (GO:2000736)	115	0	.06	-	 < 0.01	1.00E00	1.00E00
metanephric ascending thin limb development (GO:0072218)	4	0	.00	-	 < 0.01	1.00E00	1.00E00
negative regulation of metanephros development (GO:0072217)	1	0	.00	-	 < 0.01	1.00E00	1.00E00
negative regulation of glial cell-derived neurotrophic factor receptor signaling pathway involved in ureteric bud formation (GO:2000734)	1	0	.00	-	 < 0.01	1.00E00	1.00E00
positive regulation of metanephros development (GO:0072216)	3	0	.00	-	 < 0.01	1.00E00	1.00E00
regulation of glial cell-derived neurotrophic factor receptor signaling pathway involved in ureteric bud formation (GO:2000733)	1	0	.00	-	 < 0.01	1.00E00	1.00E00
regulation of metanephros development (GO:0072215)	6	0	.00	-	 < 0.01	1.00E00	1.00E00
metanephric cortex development (GO:0072214)	1	0	.00	-	 < 0.01	1.00E00	1.00E00
negative regulation of calcium import into the mitochondrion (GO:0110099)	1	0	.00	-	 < 0.01	1.00E00	1.00E00
metanephric capsule development (GO:0072213)	1	0	.00	-	 < 0.01	1.00E00	1.00E00
regulation of termination of RNA polymerase I transcription (GO:2000730)	1	0	.00	-	 < 0.01	1.00E00	1.00E00
regulation of calcium import into the mitochondrion (GO:0110097)	2	0	.00	-	 < 0.01	1.00E00	1.00E00
cellular response to aldehyde (GO:0110096)	10	0	.00	-	 < 0.01	1.00E00	1.00E00
metanephric nephron development (GO:0072210)	32	0	.02	-	 < 0.01	1.00E00	1.00E00
cellular detoxification of aldehyde (GO:0110095)	8	0	.00	-	 < 0.01	1.00E00	1.00E00
anatomical structure homeostasis (GO:0060249)	374	0	.18	-	 < 0.01	1.00E00	1.00E00
multi-organism localization (GO:1902579)	63	0	.03	-	 < 0.01	1.00E00	1.00E00
negative regulation of hippocampal neuron apoptotic process (GO:0110091)	2	0	.00	-	 < 0.01	1.00E00	1.00E00
negative regulation of nuclear cell cycle DNA replication (GO:1902576)	2	0	.00	-	 < 0.01	1.00E00	1.00E00
detection of cell density (GO:0060245)	9	0	.00	-	 < 0.01	1.00E00	1.00E00
positive regulation of hippocampal neuron apoptotic process (GO:0110090)	2	0	.00	-	 < 0.01	1.00E00	1.00E00
negative regulation of cell proliferation involved in contact inhibition (GO:0060244)	4	0	.00	-	 < 0.01	1.00E00	1.00E00
negative regulation of cell growth involved in contact inhibition (GO:0060243)	1	0	.00	-	 < 0.01	1.00E00	1.00E00
positive regulation of serine-type peptidase activity (GO:1902573)	3	0	.00	-	 < 0.01	1.00E00	1.00E00
contact inhibition (GO:0060242)	9	0	.00	-	 < 0.01	1.00E00	1.00E00
negative regulation of serine-type peptidase activity (GO:1902572)	7	0	.00	-	 < 0.01	1.00E00	1.00E00
regulation of serine-type peptidase activity (GO:1902571)	9	0	.00	-	 < 0.01	1.00E00	1.00E00
protein localization to nucleolus (GO:1902570)	7	0	.00	-	 < 0.01	1.00E00	1.00E00
positive regulation of mesenchymal cell proliferation involved in ureter development (GO:2000729)	2	0	.00	-	 < 0.01	1.00E00	1.00E00
positive regulation of cardiac muscle cell differentiation (GO:2000727)	10	0	.00	-	 < 0.01	1.00E00	1.00E00
metanephric mesangial cell differentiation (GO:0072209)	2	0	.00	-	 < 0.01	1.00E00	1.00E00
negative regulation of cardiac muscle cell differentiation (GO:2000726)	7	0	.00	-	 < 0.01	1.00E00	1.00E00
metanephric smooth muscle tissue development (GO:0072208)	2	0	.00	-	 < 0.01	1.00E00	1.00E00
regulation of cardiac muscle cell differentiation (GO:2000725)	17	0	.01	-	 < 0.01	1.00E00	1.00E00
metanephric epithelium development (GO:0072207)	21	0	.01	-	 < 0.01	1.00E00	1.00E00
positive regulation of cardiac vascular smooth muscle cell differentiation (GO:2000724)	2	0	.00	-	 < 0.01	1.00E00	1.00E00
metanephric juxtaglomerular apparatus development (GO:0072206)	1	0	.00	-	 < 0.01	1.00E00	1.00E00
negative regulation of cardiac vascular smooth muscle cell differentiation (GO:2000723)	1	0	.00	-	 < 0.01	1.00E00	1.00E00
metanephric collecting duct development (GO:0072205)	10	0	.00	-	 < 0.01	1.00E00	1.00E00
regulation of cardiac vascular smooth muscle cell differentiation (GO:2000722)	3	0	.00	-	 < 0.01	1.00E00	1.00E00
cell-cell signaling involved in metanephros development (GO:0072204)	2	0	.00	-	 < 0.01	1.00E00	1.00E00
regulation of hippocampal neuron apoptotic process (GO:0110089)	4	0	.00	-	 < 0.01	1.00E00	1.00E00
positive regulation of transcription from RNA polymerase II promoter involved in smooth muscle cell differentiation (GO:2000721)	3	0	.00	-	 < 0.01	1.00E00	1.00E00
cell proliferation involved in metanephros development (GO:0072203)	7	0	.00	-	 < 0.01	1.00E00	1.00E00
cell differentiation involved in metanephros development (GO:0072202)	18	0	.01	-	 < 0.01	1.00E00	1.00E00
negative regulation of mesenchymal cell proliferation (GO:0072201)	8	0	.00	-	 < 0.01	1.00E00	1.00E00
negative regulation of mesenchymal cell proliferation involved in ureter development (GO:0072200)	1	0	.00	-	 < 0.01	1.00E00	1.00E00
negative regulation of activation of Janus kinase activity (GO:1902569)	1	0	.00	-	 < 0.01	1.00E00	1.00E00
positive regulation of eosinophil activation (GO:1902568)	2	0	.00	-	 < 0.01	1.00E00	1.00E00
negative regulation of eosinophil activation (GO:1902567)	2	0	.00	-	 < 0.01	1.00E00	1.00E00
regulation of mitotic spindle organization (GO:0060236)	35	0	.02	-	 < 0.01	1.00E00	1.00E00
regulation of eosinophil activation (GO:1902566)	4	0	.00	-	 < 0.01	1.00E00	1.00E00
lens induction in camera-type eye (GO:0060235)	4	0	.00	-	 < 0.01	1.00E00	1.00E00
positive regulation of neutrophil activation (GO:1902565)	5	0	.00	-	 < 0.01	1.00E00	1.00E00
neuroblast delamination (GO:0060234)	1	0	.00	-	 < 0.01	1.00E00	1.00E00
negative regulation of neutrophil activation (GO:1902564)	5	0	.00	-	 < 0.01	1.00E00	1.00E00
regulation of neutrophil activation (GO:1902563)	13	0	.01	-	 < 0.01	1.00E00	1.00E00
delamination (GO:0060232)	5	0	.00	-	 < 0.01	1.00E00	1.00E00
mesenchymal to epithelial transition (GO:0060231)	16	0	.01	-	 < 0.01	1.00E00	1.00E00
negative regulation of maintenance of mitotic sister chromatid cohesion, centromeric (GO:2000719)	1	0	.00	-	 < 0.01	1.00E00	1.00E00
regulation of maintenance of mitotic sister chromatid cohesion, centromeric (GO:2000718)	1	0	.00	-	 < 0.01	1.00E00	1.00E00
vesicle-mediated intercellular transport (GO:0110077)	1	0	.00	-	 < 0.01	1.00E00	1.00E00
negative regulation of ferroptosis (GO:0110076)	2	0	.00	-	 < 0.01	1.00E00	1.00E00
regulation of ferroptosis (GO:0110075)	2	0	.00	-	 < 0.01	1.00E00	1.00E00
3'-phospho-5'-adenylyl sulfate transmembrane transport (GO:1902559)	2	0	.00	-	 < 0.01	1.00E00	1.00E00
positive regulation of catalase activity (GO:1902553)	1	0	.00	-	 < 0.01	1.00E00	1.00E00
retinal rod cell differentiation (GO:0060221)	14	0	.01	-	 < 0.01	1.00E00	1.00E00
regulation of catalase activity (GO:1902551)	1	0	.00	-	 < 0.01	1.00E00	1.00E00
polyphosphate catabolic process (GO:0006798)	5	0	.00	-	 < 0.01	1.00E00	1.00E00
camera-type eye photoreceptor cell fate commitment (GO:0060220)	1	0	.00	-	 < 0.01	1.00E00	1.00E00
polyphosphate metabolic process (GO:0006797)	6	0	.00	-	 < 0.01	1.00E00	1.00E00
sulfur compound metabolic process (GO:0006790)	375	0	.18	-	 < 0.01	1.00E00	1.00E00
positive regulation of dense core granule biogenesis (GO:2000707)	2	0	.00	-	 < 0.01	1.00E00	1.00E00
negative regulation of dense core granule biogenesis (GO:2000706)	1	0	.00	-	 < 0.01	1.00E00	1.00E00
regulation of dense core granule biogenesis (GO:2000705)	3	0	.00	-	 < 0.01	1.00E00	1.00E00
negative regulation of fibroblast growth factor receptor signaling pathway involved in ureteric bud formation (GO:2000703)	1	0	.00	-	 < 0.01	1.00E00	1.00E00
regulation of fibroblast growth factor receptor signaling pathway involved in ureteric bud formation (GO:2000702)	1	0	.00	-	 < 0.01	1.00E00	1.00E00
camera-type eye photoreceptor cell differentiation (GO:0060219)	28	0	.01	-	 < 0.01	1.00E00	1.00E00
hematopoietic stem cell differentiation (GO:0060218)	15	0	.01	-	 < 0.01	1.00E00	1.00E00
negative regulation of cellular response to vascular endothelial growth factor stimulus (GO:1902548)	13	0	.01	-	 < 0.01	1.00E00	1.00E00
hemangioblast cell differentiation (GO:0060217)	1	0	.00	-	 < 0.01	1.00E00	1.00E00
regulation of cellular response to vascular endothelial growth factor stimulus (GO:1902547)	24	0	.01	-	 < 0.01	1.00E00	1.00E00
definitive hemopoiesis (GO:0060216)	18	0	.01	-	 < 0.01	1.00E00	1.00E00
regulation of angiotensin-activated signaling pathway (GO:0110061)	2	0	.00	-	 < 0.01	1.00E00	1.00E00
positive regulation of DNA N-glycosylase activity (GO:1902546)	1	0	.00	-	 < 0.01	1.00E00	1.00E00
primitive hemopoiesis (GO:0060215)	6	0	.00	-	 < 0.01	1.00E00	1.00E00
endocardium formation (GO:0060214)	4	0	.00	-	 < 0.01	1.00E00	1.00E00
regulation of DNA N-glycosylase activity (GO:1902544)	2	0	.00	-	 < 0.01	1.00E00	1.00E00
positive regulation of nuclear-transcribed mRNA poly(A) tail shortening (GO:0060213)	14	0	.01	-	 < 0.01	1.00E00	1.00E00
negative regulation of nuclear-transcribed mRNA poly(A) tail shortening (GO:0060212)	3	0	.00	-	 < 0.01	1.00E00	1.00E00
bilirubin conjugation (GO:0006789)	2	0	.00	-	 < 0.01	1.00E00	1.00E00
regulation of nuclear-transcribed mRNA poly(A) tail shortening (GO:0060211)	16	0	.01	-	 < 0.01	1.00E00	1.00E00
heme oxidation (GO:0006788)	2	0	.00	-	 < 0.01	1.00E00	1.00E00
porphyrin-containing compound catabolic process (GO:0006787)	16	0	.01	-	 < 0.01	1.00E00	1.00E00
heme A biosynthetic process (GO:0006784)	2	0	.00	-	 < 0.01	1.00E00	1.00E00
heme biosynthetic process (GO:0006783)	28	0	.01	-	 < 0.01	1.00E00	1.00E00
protoporphyrinogen IX biosynthetic process (GO:0006782)	10	0	.00	-	 < 0.01	1.00E00	1.00E00
succinyl-CoA pathway (GO:0006781)	1	0	.00	-	 < 0.01	1.00E00	1.00E00
uroporphyrinogen III biosynthetic process (GO:0006780)	2	0	.00	-	 < 0.01	1.00E00	1.00E00
negative regulation of blood vessel endothelial cell differentiation (GO:0110059)	1	0	.00	-	 < 0.01	1.00E00	1.00E00
regulation of blood vessel endothelial cell differentiation (GO:0110057)	1	0	.00	-	 < 0.01	1.00E00	1.00E00
regulation of actin filament organization (GO:0110053)	284	0	.14	-	 < 0.01	1.00E00	1.00E00
metabolite repair (GO:0110051)	1	0	.00	-	 < 0.01	1.00E00	1.00E00
positive regulation of intracellular signal transduction (GO:1902533)	1017	0	.49	-	 < 0.01	1.00E00	1.00E00
negative regulation of intracellular signal transduction (GO:1902532)	509	0	.24	-	 < 0.01	1.00E00	1.00E00
porphyrin-containing compound biosynthetic process (GO:0006779)	32	0	.02	-	 < 0.01	1.00E00	1.00E00
regulation of intracellular signal transduction (GO:1902531)	1787	0	.86	-	 < 0.01	1.00E00	1.00E00
porphyrin-containing compound metabolic process (GO:0006778)	50	0	.02	-	 < 0.01	1.00E00	1.00E00
positive regulation of protein linear polyubiquitination (GO:1902530)	2	0	.00	-	 < 0.01	1.00E00	1.00E00
Mo-molybdopterin cofactor biosynthetic process (GO:0006777)	6	0	.00	-	 < 0.01	1.00E00	1.00E00
vitamin A metabolic process (GO:0006776)	9	0	.00	-	 < 0.01	1.00E00	1.00E00
fat-soluble vitamin metabolic process (GO:0006775)	42	0	.02	-	 < 0.01	1.00E00	1.00E00
thiamine metabolic process (GO:0006772)	4	0	.00	-	 < 0.01	1.00E00	1.00E00
riboflavin metabolic process (GO:0006771)	7	0	.00	-	 < 0.01	1.00E00	1.00E00
cellular response to prostaglandin D stimulus (GO:0071799)	4	0	.00	-	 < 0.01	1.00E00	1.00E00
response to prostaglandin D (GO:0071798)	4	0	.00	-	 < 0.01	1.00E00	1.00E00
regulation of protein linear polyubiquitination (GO:1902528)	2	0	.00	-	 < 0.01	1.00E00	1.00E00
positive regulation of protein monoubiquitination (GO:1902527)	5	0	.00	-	 < 0.01	1.00E00	1.00E00
regulation of protein monoubiquitination (GO:1902525)	6	0	.00	-	 < 0.01	1.00E00	1.00E00
positive regulation of protein K48-linked ubiquitination (GO:1902524)	2	0	.00	-	 < 0.01	1.00E00	1.00E00
positive regulation of protein K63-linked ubiquitination (GO:1902523)	4	0	.00	-	 < 0.01	1.00E00	1.00E00
biotin metabolic process (GO:0006768)	9	0	.00	-	 < 0.01	1.00E00	1.00E00
water-soluble vitamin metabolic process (GO:0006767)	83	0	.04	-	 < 0.01	1.00E00	1.00E00
vitamin metabolic process (GO:0006766)	124	0	.06	-	 < 0.01	1.00E00	1.00E00
folic acid-containing compound metabolic process (GO:0006760)	27	0	.01	-	 < 0.01	1.00E00	1.00E00
endoplasmic reticulum tubular network maintenance (GO:0071788)	1	0	.00	-	 < 0.01	1.00E00	1.00E00
endoplasmic reticulum tubular network formation (GO:0071787)	4	0	.00	-	 < 0.01	1.00E00	1.00E00
endoplasmic reticulum tubular network organization (GO:0071786)	15	0	.01	-	 < 0.01	1.00E00	1.00E00
positive regulation of G2/MI transition of meiotic cell cycle (GO:0110032)	3	0	.00	-	 < 0.01	1.00E00	1.00E00
regulation of G2/MI transition of meiotic cell cycle (GO:0110030)	3	0	.00	-	 < 0.01	1.00E00	1.00E00
regulation of calcium ion transmembrane transport via high voltage-gated calcium channel (GO:1902514)	12	0	.01	-	 < 0.01	1.00E00	1.00E00
regulation of organelle transport along microtubule (GO:1902513)	10	0	.00	-	 < 0.01	1.00E00	1.00E00
positive regulation of apoptotic DNA fragmentation (GO:1902512)	5	0	.00	-	 < 0.01	1.00E00	1.00E00
negative regulation of apoptotic DNA fragmentation (GO:1902511)	3	0	.00	-	 < 0.01	1.00E00	1.00E00
regulation of apoptotic DNA fragmentation (GO:1902510)	11	0	.01	-	 < 0.01	1.00E00	1.00E00
ATP generation from ADP (GO:0006757)	43	0	.02	-	 < 0.01	1.00E00	1.00E00
AMP phosphorylation (GO:0006756)	1	0	.00	-	 < 0.01	1.00E00	1.00E00
ATP biosynthetic process (GO:0006754)	39	0	.02	-	 < 0.01	1.00E00	1.00E00
nucleoside phosphate metabolic process (GO:0006753)	447	0	.21	-	 < 0.01	1.00E00	1.00E00
glutathione catabolic process (GO:0006751)	11	0	.01	-	 < 0.01	1.00E00	1.00E00
MHC class II protein complex assembly (GO:0002399)	4	0	.00	-	 < 0.01	1.00E00	1.00E00
glutathione biosynthetic process (GO:0006750)	15	0	.01	-	 < 0.01	1.00E00	1.00E00
MHC class Ib protein complex assembly (GO:0002398)	1	0	.00	-	 < 0.01	1.00E00	1.00E00
MHC class I protein complex assembly (GO:0002397)	3	0	.00	-	 < 0.01	1.00E00	1.00E00
MHC protein complex assembly (GO:0002396)	7	0	.00	-	 < 0.01	1.00E00	1.00E00
immune response in nasopharyngeal-associated lymphoid tissue (GO:0002395)	2	0	.00	-	 < 0.01	1.00E00	1.00E00
regulation of DNA strand resection involved in replication fork processing (GO:0110026)	1	0	.00	-	 < 0.01	1.00E00	1.00E00
DNA strand resection involved in replication fork processing (GO:0110025)	2	0	.00	-	 < 0.01	1.00E00	1.00E00
positive regulation of cardiac muscle myoblast proliferation (GO:0110024)	3	0	.00	-	 < 0.01	1.00E00	1.00E00
regulation of cardiac muscle myoblast proliferation (GO:0110022)	3	0	.00	-	 < 0.01	1.00E00	1.00E00
cellular response to BMP stimulus (GO:0071773)	102	0	.05	-	 < 0.01	1.00E00	1.00E00
response to BMP (GO:0071772)	102	0	.05	-	 < 0.01	1.00E00	1.00E00
regulation of signal transduction involved in mitotic G2 DNA damage checkpoint (GO:1902504)	1	0	.00	-	 < 0.01	1.00E00	1.00E00
glutathione metabolic process (GO:0006749)	55	0	.03	-	 < 0.01	1.00E00	1.00E00
FAD biosynthetic process (GO:0006747)	1	0	.00	-	 < 0.01	1.00E00	1.00E00
ubiquinone biosynthetic process (GO:0006744)	17	0	.01	-	 < 0.01	1.00E00	1.00E00
ubiquinone metabolic process (GO:0006743)	19	0	.01	-	 < 0.01	1.00E00	1.00E00
NADP catabolic process (GO:0006742)	3	0	.00	-	 < 0.01	1.00E00	1.00E00
NADP biosynthetic process (GO:0006741)	3	0	.00	-	 < 0.01	1.00E00	1.00E00
NADPH regeneration (GO:0006740)	15	0	.01	-	 < 0.01	1.00E00	1.00E00
immune response in gut-associated lymphoid tissue (GO:0002387)	2	0	.00	-	 < 0.01	1.00E00	1.00E00
immune response in mucosal-associated lymphoid tissue (GO:0002386)	4	0	.00	-	 < 0.01	1.00E00	1.00E00
mucosal immune response (GO:0002385)	33	0	.02	-	 < 0.01	1.00E00	1.00E00
hepatic immune response (GO:0002384)	2	0	.00	-	 < 0.01	1.00E00	1.00E00
immune response in brain or nervous system (GO:0002383)	1	0	.00	-	 < 0.01	1.00E00	1.00E00
immunoglobulin production involved in immunoglobulin mediated immune response (GO:0002381)	26	0	.01	-	 < 0.01	1.00E00	1.00E00
immunoglobulin secretion involved in immune response (GO:0002380)	1	0	.00	-	 < 0.01	1.00E00	1.00E00
cap-independent translational initiation of linear mRNA (GO:0110017)	2	0	.00	-	 < 0.01	1.00E00	1.00E00
nuclear inner membrane organization (GO:0071765)	1	0	.00	-	 < 0.01	1.00E00	1.00E00
nuclear membrane organization (GO:0071763)	12	0	.01	-	 < 0.01	1.00E00	1.00E00
regulation of basement membrane organization (GO:0110011)	5	0	.00	-	 < 0.01	1.00E00	1.00E00
NADP metabolic process (GO:0006739)	31	0	.01	-	 < 0.01	1.00E00	1.00E00
nicotinamide riboside catabolic process (GO:0006738)	1	0	.00	-	 < 0.01	1.00E00	1.00E00
NADH regeneration (GO:0006735)	27	0	.01	-	 < 0.01	1.00E00	1.00E00
NADH metabolic process (GO:0006734)	38	0	.02	-	 < 0.01	1.00E00	1.00E00
immunoglobulin biosynthetic process involved in immune response (GO:0002379)	1	0	.00	-	 < 0.01	1.00E00	1.00E00
one-carbon metabolic process (GO:0006730)	39	0	.02	-	 < 0.01	1.00E00	1.00E00
immunoglobulin biosynthetic process (GO:0002378)	3	0	.00	-	 < 0.01	1.00E00	1.00E00
immunoglobulin production (GO:0002377)	158	0	.08	-	 < 0.01	1.00E00	1.00E00
immune system process (GO:0002376)	2861	0	1.37	-	 < 0.01	3.76E-01	1.00E00
cytokine secretion involved in immune response (GO:0002374)	4	0	.00	-	 < 0.01	1.00E00	1.00E00
dendritic cell cytokine production (GO:0002371)	1	0	.00	-	 < 0.01	1.00E00	1.00E00
formin-nucleated actin cable organization (GO:0110009)	3	0	.00	-	 < 0.01	1.00E00	1.00E00
ncRNA deadenylation (GO:0110008)	1	0	.00	-	 < 0.01	1.00E00	1.00E00
tetrahydrobiopterin biosynthetic process (GO:0006729)	7	0	.00	-	 < 0.01	1.00E00	1.00E00
eye pigment biosynthetic process (GO:0006726)	3	0	.00	-	 < 0.01	1.00E00	1.00E00
triterpenoid metabolic process (GO:0006722)	2	0	.00	-	 < 0.01	1.00E00	1.00E00
terpenoid metabolic process (GO:0006721)	124	0	.06	-	 < 0.01	1.00E00	1.00E00
T cell cytokine production (GO:0002369)	11	0	.01	-	 < 0.01	1.00E00	1.00E00
isoprenoid metabolic process (GO:0006720)	143	0	.07	-	 < 0.01	1.00E00	1.00E00
B cell cytokine production (GO:0002368)	1	0	.00	-	 < 0.01	1.00E00	1.00E00
cytokine production involved in immune response (GO:0002367)	24	0	.01	-	 < 0.01	1.00E00	1.00E00
leukocyte activation involved in immune response (GO:0002366)	622	0	.30	-	 < 0.01	1.00E00	1.00E00
NK T cell lineage commitment (GO:0002364)	1	0	.00	-	 < 0.01	1.00E00	1.00E00
alpha-beta T cell lineage commitment (GO:0002363)	15	0	.01	-	 < 0.01	1.00E00	1.00E00
CD4-positive, CD25-positive, alpha-beta regulatory T cell lineage commitment (GO:0002362)	2	0	.00	-	 < 0.01	1.00E00	1.00E00
CD4-positive, CD25-positive, alpha-beta regulatory T cell differentiation (GO:0002361)	4	0	.00	-	 < 0.01	1.00E00	1.00E00
T cell lineage commitment (GO:0002360)	23	0	.01	-	 < 0.01	1.00E00	1.00E00
sesquiterpenoid metabolic process (GO:0006714)	3	0	.00	-	 < 0.01	1.00E00	1.00E00
glucocorticoid catabolic process (GO:0006713)	1	0	.00	-	 < 0.01	1.00E00	1.00E00
estrogen catabolic process (GO:0006711)	1	0	.00	-	 < 0.01	1.00E00	1.00E00
androgen catabolic process (GO:0006710)	5	0	.00	-	 < 0.01	1.00E00	1.00E00
B cell homeostatic proliferation (GO:0002358)	2	0	.00	-	 < 0.01	1.00E00	1.00E00
defense response to tumor cell (GO:0002357)	5	0	.00	-	 < 0.01	1.00E00	1.00E00
detection of tumor cell (GO:0002355)	1	0	.00	-	 < 0.01	1.00E00	1.00E00
plasma kallikrein-kinin cascade (GO:0002353)	3	0	.00	-	 < 0.01	1.00E00	1.00E00
B cell negative selection (GO:0002352)	2	0	.00	-	 < 0.01	1.00E00	1.00E00
serotonin production involved in inflammatory response (GO:0002351)	3	0	.00	-	 < 0.01	1.00E00	1.00E00
photoreceptor cell maintenance (GO:0045494)	43	0	.02	-	 < 0.01	1.00E00	1.00E00
transcriptional activation by promoter-enhancer looping (GO:0071733)	4	0	.00	-	 < 0.01	1.00E00	1.00E00
cellular response to nitric oxide (GO:0071732)	16	0	.01	-	 < 0.01	1.00E00	1.00E00
response to nitric oxide (GO:0071731)	20	0	.01	-	 < 0.01	1.00E00	1.00E00
cholesterol catabolic process (GO:0006707)	11	0	.01	-	 < 0.01	1.00E00	1.00E00
negative regulation of dendritic cell differentiation (GO:2001199)	6	0	.00	-	 < 0.01	1.00E00	1.00E00
steroid catabolic process (GO:0006706)	27	0	.01	-	 < 0.01	1.00E00	1.00E00
regulation of dendritic cell differentiation (GO:2001198)	12	0	.01	-	 < 0.01	1.00E00	1.00E00
mineralocorticoid biosynthetic process (GO:0006705)	6	0	.00	-	 < 0.01	1.00E00	1.00E00
glucocorticoid biosynthetic process (GO:0006704)	12	0	.01	-	 < 0.01	1.00E00	1.00E00
estrogen biosynthetic process (GO:0006703)	13	0	.01	-	 < 0.01	1.00E00	1.00E00
androgen biosynthetic process (GO:0006702)	10	0	.00	-	 < 0.01	1.00E00	1.00E00
progesterone biosynthetic process (GO:0006701)	4	0	.00	-	 < 0.01	1.00E00	1.00E00
positive regulation of gamma-delta T cell activation involved in immune response (GO:2001193)	1	0	.00	-	 < 0.01	1.00E00	1.00E00
histamine production involved in inflammatory response (GO:0002349)	2	0	.00	-	 < 0.01	1.00E00	1.00E00
C21-steroid hormone biosynthetic process (GO:0006700)	16	0	.01	-	 < 0.01	1.00E00	1.00E00
regulation of gamma-delta T cell activation involved in immune response (GO:2001191)	1	0	.00	-	 < 0.01	1.00E00	1.00E00
response to tumor cell (GO:0002347)	12	0	.01	-	 < 0.01	1.00E00	1.00E00
positive regulation of T cell activation via T cell receptor contact with antigen bound to MHC molecule on antigen presenting cell (GO:2001190)	3	0	.00	-	 < 0.01	1.00E00	1.00E00
B cell affinity maturation (GO:0002344)	1	0	.00	-	 < 0.01	1.00E00	1.00E00
peripheral B cell selection (GO:0002343)	1	0	.00	-	 < 0.01	1.00E00	1.00E00
cellular response to triacyl bacterial lipopeptide (GO:0071727)	3	0	.00	-	 < 0.01	1.00E00	1.00E00
cellular response to diacyl bacterial lipopeptide (GO:0071726)	4	0	.00	-	 < 0.01	1.00E00	1.00E00
response to triacyl bacterial lipopeptide (GO:0071725)	3	0	.00	-	 < 0.01	1.00E00	1.00E00
response to diacyl bacterial lipopeptide (GO:0071724)	4	0	.00	-	 < 0.01	1.00E00	1.00E00
negative regulation of T cell activation via T cell receptor contact with antigen bound to MHC molecule on antigen presenting cell (GO:2001189)	3	0	.00	-	 < 0.01	1.00E00	1.00E00
regulation of T cell activation via T cell receptor contact with antigen bound to MHC molecule on antigen presenting cell (GO:2001188)	6	0	.00	-	 < 0.01	1.00E00	1.00E00
positive regulation of CD8-positive, alpha-beta T cell activation (GO:2001187)	9	0	.00	-	 < 0.01	1.00E00	1.00E00
negative regulation of CD8-positive, alpha-beta T cell activation (GO:2001186)	6	0	.00	-	 < 0.01	1.00E00	1.00E00
regulation of CD8-positive, alpha-beta T cell activation (GO:2001185)	19	0	.01	-	 < 0.01	1.00E00	1.00E00
B cell selection (GO:0002339)	3	0	.00	-	 < 0.01	1.00E00	1.00E00
B-1a B cell differentiation (GO:0002337)	2	0	.00	-	 < 0.01	1.00E00	1.00E00
B-1 B cell lineage commitment (GO:0002336)	1	0	.00	-	 < 0.01	1.00E00	1.00E00
mature B cell differentiation (GO:0002335)	26	0	.01	-	 < 0.01	1.00E00	1.00E00
transitional one stage B cell differentiation (GO:0002333)	1	0	.00	-	 < 0.01	1.00E00	1.00E00
transitional stage B cell differentiation (GO:0002332)	1	0	.00	-	 < 0.01	1.00E00	1.00E00
pre-B cell allelic exclusion (GO:0002331)	3	0	.00	-	 < 0.01	1.00E00	1.00E00
locomotor rhythm (GO:0045475)	11	0	.01	-	 < 0.01	1.00E00	1.00E00
sodium-independent icosanoid transport (GO:0071718)	1	0	.00	-	 < 0.01	1.00E00	1.00E00
response to ether (GO:0045472)	14	0	.01	-	 < 0.01	1.00E00	1.00E00
leukotriene transport (GO:0071716)	2	0	.00	-	 < 0.01	1.00E00	1.00E00
response to ethanol (GO:0045471)	138	0	.07	-	 < 0.01	1.00E00	1.00E00
icosanoid transport (GO:0071715)	32	0	.02	-	 < 0.01	1.00E00	1.00E00
ER-associated misfolded protein catabolic process (GO:0071712)	12	0	.01	-	 < 0.01	1.00E00	1.00E00
basement membrane organization (GO:0071711)	28	0	.01	-	 < 0.01	1.00E00	1.00E00
positive regulation of mediator complex assembly (GO:2001178)	1	0	.00	-	 < 0.01	1.00E00	1.00E00
regulation of mediator complex assembly (GO:2001176)	1	0	.00	-	 < 0.01	1.00E00	1.00E00
regulation of histone H2B conserved C-terminal lysine ubiquitination (GO:2001173)	1	0	.00	-	 < 0.01	1.00E00	1.00E00
pre-B cell differentiation (GO:0002329)	5	0	.00	-	 < 0.01	1.00E00	1.00E00
pro-B cell differentiation (GO:0002328)	4	0	.00	-	 < 0.01	1.00E00	1.00E00
positive regulation of ATP biosynthetic process (GO:2001171)	14	0	.01	-	 < 0.01	1.00E00	1.00E00
immature B cell differentiation (GO:0002327)	10	0	.00	-	 < 0.01	1.00E00	1.00E00
negative regulation of ATP biosynthetic process (GO:2001170)	3	0	.00	-	 < 0.01	1.00E00	1.00E00
B cell lineage commitment (GO:0002326)	6	0	.00	-	 < 0.01	1.00E00	1.00E00
natural killer cell activation involved in immune response (GO:0002323)	23	0	.01	-	 < 0.01	1.00E00	1.00E00
B cell proliferation involved in immune response (GO:0002322)	6	0	.00	-	 < 0.01	1.00E00	1.00E00
lymphoid progenitor cell differentiation (GO:0002320)	12	0	.01	-	 < 0.01	1.00E00	1.00E00
membrane assembly (GO:0071709)	35	0	.02	-	 < 0.01	1.00E00	1.00E00
immunoglobulin heavy chain V-D-J recombination (GO:0071707)	1	0	.00	-	 < 0.01	1.00E00	1.00E00
tumor necrosis factor superfamily cytokine production (GO:0071706)	11	0	.01	-	 < 0.01	1.00E00	1.00E00
galactose catabolic process via UDP-galactose (GO:0033499)	4	0	.00	-	 < 0.01	1.00E00	1.00E00
regulation of MAPK export from nucleus (GO:0071701)	1	0	.00	-	 < 0.01	1.00E00	1.00E00
regulation of ATP biosynthetic process (GO:2001169)	21	0	.01	-	 < 0.01	1.00E00	1.00E00
positive regulation of histone H2B ubiquitination (GO:2001168)	4	0	.00	-	 < 0.01	1.00E00	1.00E00
cholesterol biosynthetic process via lathosterol (GO:0033490)	4	0	.00	-	 < 0.01	1.00E00	1.00E00
regulation of histone H2B ubiquitination (GO:2001166)	5	0	.00	-	 < 0.01	1.00E00	1.00E00
positive regulation of phosphorylation of RNA polymerase II C-terminal domain serine 2 residues (GO:2001165)	1	0	.00	-	 < 0.01	1.00E00	1.00E00
regulation of phosphorylation of RNA polymerase II C-terminal domain serine 2 residues (GO:2001163)	1	0	.00	-	 < 0.01	1.00E00	1.00E00
positive regulation of histone H3-K79 methylation (GO:2001162)	2	0	.00	-	 < 0.01	1.00E00	1.00E00
myeloid progenitor cell differentiation (GO:0002318)	6	0	.00	-	 < 0.01	1.00E00	1.00E00
negative regulation of histone H3-K79 methylation (GO:2001161)	1	0	.00	-	 < 0.01	1.00E00	1.00E00
plasma cell differentiation (GO:0002317)	3	0	.00	-	 < 0.01	1.00E00	1.00E00
regulation of histone H3-K79 methylation (GO:2001160)	3	0	.00	-	 < 0.01	1.00E00	1.00E00
follicular B cell differentiation (GO:0002316)	2	0	.00	-	 < 0.01	1.00E00	1.00E00
marginal zone B cell differentiation (GO:0002315)	8	0	.00	-	 < 0.01	1.00E00	1.00E00
germinal center B cell differentiation (GO:0002314)	6	0	.00	-	 < 0.01	1.00E00	1.00E00
mature B cell differentiation involved in immune response (GO:0002313)	20	0	.01	-	 < 0.01	1.00E00	1.00E00
B cell activation involved in immune response (GO:0002312)	45	0	.02	-	 < 0.01	1.00E00	1.00E00
cell redox homeostasis (GO:0045454)	45	0	.02	-	 < 0.01	1.00E00	1.00E00
bone resorption (GO:0045453)	25	0	.01	-	 < 0.01	1.00E00	1.00E00
cholesterol biosynthetic process via desmosterol (GO:0033489)	4	0	.00	-	 < 0.01	1.00E00	1.00E00
cholesterol biosynthetic process via 24,25-dihydrolanosterol (GO:0033488)	1	0	.00	-	 < 0.01	1.00E00	1.00E00
nitric oxide homeostasis (GO:0033484)	3	0	.00	-	 < 0.01	1.00E00	1.00E00
gas homeostasis (GO:0033483)	11	0	.01	-	 < 0.01	1.00E00	1.00E00
positive regulation of renal water transport (GO:2001153)	1	0	.00	-	 < 0.01	1.00E00	1.00E00
T cell proliferation involved in immune response (GO:0002309)	5	0	.00	-	 < 0.01	1.00E00	1.00E00
regulation of renal water transport (GO:2001151)	1	0	.00	-	 < 0.01	1.00E00	1.00E00
positive regulation of dipeptide transmembrane transport (GO:2001150)	2	0	.00	-	 < 0.01	1.00E00	1.00E00
CD8-positive, gamma-delta intraepithelial T cell differentiation (GO:0002305)	2	0	.00	-	 < 0.01	1.00E00	1.00E00
gamma-delta intraepithelial T cell differentiation (GO:0002304)	2	0	.00	-	 < 0.01	1.00E00	1.00E00
CD8-positive, alpha-beta T cell differentiation involved in immune response (GO:0002302)	1	0	.00	-	 < 0.01	1.00E00	1.00E00
CD8-positive, alpha-beta intraepithelial T cell differentiation (GO:0002300)	1	0	.00	-	 < 0.01	1.00E00	1.00E00
endothelial cell differentiation (GO:0045446)	81	0	.04	-	 < 0.01	1.00E00	1.00E00
myoblast differentiation (GO:0045445)	37	0	.02	-	 < 0.01	1.00E00	1.00E00
fat cell differentiation (GO:0045444)	107	0	.05	-	 < 0.01	1.00E00	1.00E00
S-methylmethionine metabolic process (GO:0033477)	1	0	.00	-	 < 0.01	1.00E00	1.00E00
regulation of dipeptide transmembrane transport (GO:2001148)	2	0	.00	-	 < 0.01	1.00E00	1.00E00
negative regulation of phosphatidylinositol-3,4,5-trisphosphate 5-phosphatase activity (GO:2001145)	1	0	.00	-	 < 0.01	1.00E00	1.00E00
regulation of phosphatidylinositol-3,4,5-trisphosphate 5-phosphatase activity (GO:2001144)	1	0	.00	-	 < 0.01	1.00E00	1.00E00
nicotinate transport (GO:2001142)	1	0	.00	-	 < 0.01	1.00E00	1.00E00
regulation of RNA biosynthetic process (GO:2001141)	3526	0	1.69	-	 < 0.01	2.30E-01	1.00E00
positive regulation of phospholipid transport (GO:2001140)	10	0	.00	-	 < 0.01	1.00E00	1.00E00
negative regulation of phospholipid transport (GO:2001139)	1	0	.00	-	 < 0.01	1.00E00	1.00E00
regulation of phospholipid transport (GO:2001138)	11	0	.01	-	 < 0.01	1.00E00	1.00E00
positive regulation of endocytic recycling (GO:2001137)	6	0	.00	-	 < 0.01	1.00E00	1.00E00
negative regulation of endocytic recycling (GO:2001136)	1	0	.00	-	 < 0.01	1.00E00	1.00E00
regulation of endocytic recycling (GO:2001135)	12	0	.01	-	 < 0.01	1.00E00	1.00E00
protein-lipid complex assembly (GO:0065005)	32	0	.02	-	 < 0.01	1.00E00	1.00E00
protein-DNA complex assembly (GO:0065004)	203	0	.10	-	 < 0.01	1.00E00	1.00E00
protein-containing complex assembly (GO:0065003)	1302	0	.62	-	 < 0.01	1.00E00	1.00E00
intracellular protein transmembrane transport (GO:0065002)	52	0	.02	-	 < 0.01	1.00E00	1.00E00
specification of axis polarity (GO:0065001)	5	0	.00	-	 < 0.01	1.00E00	1.00E00
positive regulation of nitric oxide biosynthetic process (GO:0045429)	44	0	.02	-	 < 0.01	1.00E00	1.00E00
nonribosomal peptide biosynthetic process (GO:0019184)	17	0	.01	-	 < 0.01	1.00E00	1.00E00
regulation of nitric oxide biosynthetic process (GO:0045428)	61	0	.03	-	 < 0.01	1.00E00	1.00E00
positive regulation of granulocyte macrophage colony-stimulating factor biosynthetic process (GO:0045425)	2	0	.00	-	 < 0.01	1.00E00	1.00E00
regulation of granulocyte macrophage colony-stimulating factor biosynthetic process (GO:0045423)	3	0	.00	-	 < 0.01	1.00E00	1.00E00
negative regulation of translational frameshifting (GO:2001125)	1	0	.00	-	 < 0.01	1.00E00	1.00E00
regulation of translational frameshifting (GO:2001124)	1	0	.00	-	 < 0.01	1.00E00	1.00E00
positive regulation of cellular response to hepatocyte growth factor stimulus (GO:2001114)	1	0	.00	-	 < 0.01	1.00E00	1.00E00
negative regulation of cellular response to hepatocyte growth factor stimulus (GO:2001113)	1	0	.00	-	 < 0.01	1.00E00	1.00E00
regulation of cellular response to hepatocyte growth factor stimulus (GO:2001112)	2	0	.00	-	 < 0.01	1.00E00	1.00E00
positive regulation of lens epithelial cell proliferation (GO:2001111)	2	0	.00	-	 < 0.01	1.00E00	1.00E00
negative regulation of cytolysis by symbiont of host cells (GO:0001899)	1	0	.00	-	 < 0.01	1.00E00	1.00E00
regulation of cytolysis by symbiont of host cells (GO:0001898)	1	0	.00	-	 < 0.01	1.00E00	1.00E00
retina homeostasis (GO:0001895)	80	0	.04	-	 < 0.01	1.00E00	1.00E00
tissue homeostasis (GO:0001894)	227	0	.11	-	 < 0.01	1.00E00	1.00E00
maternal placenta development (GO:0001893)	37	0	.02	-	 < 0.01	1.00E00	1.00E00
G protein-coupled receptor signaling pathway coupled to cGMP nucleotide second messenger (GO:0007199)	2	0	.00	-	 < 0.01	1.00E00	1.00E00
embryonic placenta development (GO:0001892)	88	0	.04	-	 < 0.01	1.00E00	1.00E00
adenylate cyclase-inhibiting serotonin receptor signaling pathway (GO:0007198)	7	0	.00	-	 < 0.01	1.00E00	1.00E00
adenylate cyclase-inhibiting G protein-coupled acetylcholine receptor signaling pathway (GO:0007197)	8	0	.00	-	 < 0.01	1.00E00	1.00E00
placenta development (GO:0001890)	156	0	.07	-	 < 0.01	1.00E00	1.00E00
adenylate cyclase-inhibiting G protein-coupled glutamate receptor signaling pathway (GO:0007196)	7	0	.00	-	 < 0.01	1.00E00	1.00E00
adenylate cyclase-inhibiting dopamine receptor signaling pathway (GO:0007195)	5	0	.00	-	 < 0.01	1.00E00	1.00E00
negative regulation of adenylate cyclase activity (GO:0007194)	19	0	.01	-	 < 0.01	1.00E00	1.00E00
adenylate cyclase-inhibiting G protein-coupled receptor signaling pathway (GO:0007193)	80	0	.04	-	 < 0.01	1.00E00	1.00E00
adenylate cyclase-activating dopamine receptor signaling pathway (GO:0007191)	11	0	.01	-	 < 0.01	1.00E00	1.00E00
activation of adenylate cyclase activity (GO:0007190)	41	0	.02	-	 < 0.01	1.00E00	1.00E00
regulation of lens epithelial cell proliferation (GO:2001109)	2	0	.00	-	 < 0.01	1.00E00	1.00E00
positive regulation of Rho guanyl-nucleotide exchange factor activity (GO:2001108)	1	0	.00	-	 < 0.01	1.00E00	1.00E00
negative regulation of Rho guanyl-nucleotide exchange factor activity (GO:2001107)	2	0	.00	-	 < 0.01	1.00E00	1.00E00
regulation of Rho guanyl-nucleotide exchange factor activity (GO:2001106)	5	0	.00	-	 < 0.01	1.00E00	1.00E00
liver development (GO:0001889)	132	0	.06	-	 < 0.01	1.00E00	1.00E00
selenium compound metabolic process (GO:0001887)	5	0	.00	-	 < 0.01	1.00E00	1.00E00
endothelial cell morphogenesis (GO:0001886)	14	0	.01	-	 < 0.01	1.00E00	1.00E00
endothelial cell development (GO:0001885)	52	0	.02	-	 < 0.01	1.00E00	1.00E00
adenylate cyclase-activating G protein-coupled receptor signaling pathway (GO:0007189)	137	0	.07	-	 < 0.01	1.00E00	1.00E00
adenylate cyclase-modulating G protein-coupled receptor signaling pathway (GO:0007188)	219	0	.11	-	 < 0.01	1.00E00	1.00E00
receptor recycling (GO:0001881)	12	0	.01	-	 < 0.01	1.00E00	1.00E00
G protein-coupled receptor signaling pathway, coupled to cyclic nucleotide second messenger (GO:0007187)	250	0	.12	-	 < 0.01	1.00E00	1.00E00
Mullerian duct regression (GO:0001880)	4	0	.00	-	 < 0.01	1.00E00	1.00E00
G protein-coupled receptor signaling pathway (GO:0007186)	1323	0	.63	-	 < 0.01	1.00E00	1.00E00
transmembrane receptor protein tyrosine phosphatase signaling pathway (GO:0007185)	6	0	.00	-	 < 0.01	1.00E00	1.00E00
SMAD protein complex assembly (GO:0007183)	7	0	.00	-	 < 0.01	1.00E00	1.00E00
common-partner SMAD protein phosphorylation (GO:0007182)	6	0	.00	-	 < 0.01	1.00E00	1.00E00
transforming growth factor beta receptor complex assembly (GO:0007181)	3	0	.00	-	 < 0.01	1.00E00	1.00E00
response to yeast (GO:0001878)	10	0	.00	-	 < 0.01	1.00E00	1.00E00
transforming growth factor beta receptor signaling pathway (GO:0007179)	99	0	.05	-	 < 0.01	1.00E00	1.00E00
transmembrane receptor protein serine/threonine kinase signaling pathway (GO:0007178)	195	0	.09	-	 < 0.01	1.00E00	1.00E00
regulation of epidermal growth factor-activated receptor activity (GO:0007176)	30	0	.01	-	 < 0.01	1.00E00	1.00E00
negative regulation of epidermal growth factor-activated receptor activity (GO:0007175)	14	0	.01	-	 < 0.01	1.00E00	1.00E00
epidermal growth factor catabolic process (GO:0007174)	2	0	.00	-	 < 0.01	1.00E00	1.00E00
epidermal growth factor receptor signaling pathway (GO:0007173)	51	0	.02	-	 < 0.01	1.00E00	1.00E00
signal complex assembly (GO:0007172)	8	0	.00	-	 < 0.01	1.00E00	1.00E00
activation of transmembrane receptor protein tyrosine kinase activity (GO:0007171)	13	0	.01	-	 < 0.01	1.00E00	1.00E00
regulation of mesenchymal cell proliferation involved in ureter development (GO:0072199)	3	0	.00	-	 < 0.01	1.00E00	1.00E00
mesenchymal cell proliferation involved in ureter development (GO:0072198)	1	0	.00	-	 < 0.01	1.00E00	1.00E00
ureter morphogenesis (GO:0072197)	7	0	.00	-	 < 0.01	1.00E00	1.00E00
negative regulation of complement activation, lectin pathway (GO:0001869)	2	0	.00	-	 < 0.01	1.00E00	1.00E00
regulation of complement activation, lectin pathway (GO:0001868)	2	0	.00	-	 < 0.01	1.00E00	1.00E00
kidney smooth muscle tissue development (GO:0072194)	2	0	.00	-	 < 0.01	1.00E00	1.00E00
complement activation, lectin pathway (GO:0001867)	10	0	.00	-	 < 0.01	1.00E00	1.00E00
ureter smooth muscle cell differentiation (GO:0072193)	3	0	.00	-	 < 0.01	1.00E00	1.00E00
NK T cell proliferation (GO:0001866)	2	0	.00	-	 < 0.01	1.00E00	1.00E00
ureter epithelial cell differentiation (GO:0072192)	1	0	.00	-	 < 0.01	1.00E00	1.00E00
NK T cell differentiation (GO:0001865)	4	0	.00	-	 < 0.01	1.00E00	1.00E00
ureter smooth muscle development (GO:0072191)	3	0	.00	-	 < 0.01	1.00E00	1.00E00
ureter urothelium development (GO:0072190)	3	0	.00	-	 < 0.01	1.00E00	1.00E00
receptor guanylyl cyclase signaling pathway (GO:0007168)	10	0	.00	-	 < 0.01	1.00E00	1.00E00
establishment of tissue polarity (GO:0007164)	21	0	.01	-	 < 0.01	1.00E00	1.00E00
establishment or maintenance of cell polarity (GO:0007163)	199	0	.10	-	 < 0.01	1.00E00	1.00E00
negative regulation of cell adhesion (GO:0007162)	284	0	.14	-	 < 0.01	1.00E00	1.00E00
calcium-independent cell-matrix adhesion (GO:0007161)	4	0	.00	-	 < 0.01	1.00E00	1.00E00
cell-matrix adhesion (GO:0007160)	129	0	.06	-	 < 0.01	1.00E00	1.00E00
ureter development (GO:0072189)	17	0	.01	-	 < 0.01	1.00E00	1.00E00
metanephric cap morphogenesis (GO:0072186)	1	0	.00	-	 < 0.01	1.00E00	1.00E00
metanephric cap development (GO:0072185)	1	0	.00	-	 < 0.01	1.00E00	1.00E00
renal vesicle progenitor cell differentiation (GO:0072184)	1	0	.00	-	 < 0.01	1.00E00	1.00E00
negative regulation of nephron tubule epithelial cell differentiation (GO:0072183)	2	0	.00	-	 < 0.01	1.00E00	1.00E00
regulation of nephron tubule epithelial cell differentiation (GO:0072182)	12	0	.01	-	 < 0.01	1.00E00	1.00E00
mesonephric duct formation (GO:0072181)	2	0	.00	-	 < 0.01	1.00E00	1.00E00
mesonephric duct morphogenesis (GO:0072180)	4	0	.00	-	 < 0.01	1.00E00	1.00E00
leukocyte cell-cell adhesion (GO:0007159)	55	0	.03	-	 < 0.01	1.00E00	1.00E00
neuron cell-cell adhesion (GO:0007158)	17	0	.01	-	 < 0.01	1.00E00	1.00E00
heterophilic cell-cell adhesion via plasma membrane cell adhesion molecules (GO:0007157)	48	0	.02	-	 < 0.01	1.00E00	1.00E00
homophilic cell adhesion via plasma membrane adhesion molecules (GO:0007156)	167	0	.08	-	 < 0.01	1.00E00	1.00E00
cell adhesion (GO:0007155)	947	0	.45	-	 < 0.01	1.00E00	1.00E00
positive regulation of epithelial cell differentiation involved in kidney development (GO:2000698)	7	0	.00	-	 < 0.01	1.00E00	1.00E00
negative regulation of epithelial cell differentiation involved in kidney development (GO:2000697)	5	0	.00	-	 < 0.01	1.00E00	1.00E00
nephric duct formation (GO:0072179)	5	0	.00	-	 < 0.01	1.00E00	1.00E00
regulation of epithelial cell differentiation involved in kidney development (GO:2000696)	17	0	.01	-	 < 0.01	1.00E00	1.00E00
nephric duct morphogenesis (GO:0072178)	12	0	.01	-	 < 0.01	1.00E00	1.00E00
mesonephric duct development (GO:0072177)	9	0	.00	-	 < 0.01	1.00E00	1.00E00
nephric duct development (GO:0072176)	16	0	.01	-	 < 0.01	1.00E00	1.00E00
epithelial tube formation (GO:0072175)	133	0	.06	-	 < 0.01	1.00E00	1.00E00
metanephric tubule formation (GO:0072174)	6	0	.00	-	 < 0.01	1.00E00	1.00E00
negative regulation of cardiac muscle cell myoblast differentiation (GO:2000691)	1	0	.00	-	 < 0.01	1.00E00	1.00E00
metanephric tubule morphogenesis (GO:0072173)	11	0	.01	-	 < 0.01	1.00E00	1.00E00
regulation of cardiac muscle cell myoblast differentiation (GO:2000690)	1	0	.00	-	 < 0.01	1.00E00	1.00E00
mesonephric tubule formation (GO:0072172)	8	0	.00	-	 < 0.01	1.00E00	1.00E00
phagolysosome assembly (GO:0001845)	15	0	.01	-	 < 0.01	1.00E00	1.00E00
mesonephric tubule morphogenesis (GO:0072171)	54	0	.03	-	 < 0.01	1.00E00	1.00E00
protein insertion into mitochondrial membrane involved in apoptotic signaling pathway (GO:0001844)	7	0	.00	-	 < 0.01	1.00E00	1.00E00
metanephric tubule development (GO:0072170)	18	0	.01	-	 < 0.01	1.00E00	1.00E00
neural tube closure (GO:0001843)	90	0	.04	-	 < 0.01	1.00E00	1.00E00
neural fold formation (GO:0001842)	8	0	.00	-	 < 0.01	1.00E00	1.00E00
neural tube formation (GO:0001841)	105	0	.05	-	 < 0.01	1.00E00	1.00E00
female meiosis II (GO:0007147)	1	0	.00	-	 < 0.01	1.00E00	1.00E00
neural plate development (GO:0001840)	10	0	.00	-	 < 0.01	1.00E00	1.00E00
meiotic recombination nodule assembly (GO:0007146)	1	0	.00	-	 < 0.01	1.00E00	1.00E00
female meiosis I (GO:0007144)	8	0	.00	-	 < 0.01	1.00E00	1.00E00
female meiotic nuclear division (GO:0007143)	31	0	.01	-	 < 0.01	1.00E00	1.00E00
male meiosis I (GO:0007141)	25	0	.01	-	 < 0.01	1.00E00	1.00E00
male meiotic nuclear division (GO:0007140)	48	0	.02	-	 < 0.01	1.00E00	1.00E00
specification of posterior mesonephric tubule identity (GO:0072169)	1	0	.00	-	 < 0.01	1.00E00	1.00E00
specification of anterior mesonephric tubule identity (GO:0072168)	1	0	.00	-	 < 0.01	1.00E00	1.00E00
positive regulation of cellular response to X-ray (GO:2000685)	1	0	.00	-	 < 0.01	1.00E00	1.00E00
specification of mesonephric tubule identity (GO:0072167)	1	0	.00	-	 < 0.01	1.00E00	1.00E00
posterior mesonephric tubule development (GO:0072166)	2	0	.00	-	 < 0.01	1.00E00	1.00E00
regulation of cellular response to X-ray (GO:2000683)	2	0	.00	-	 < 0.01	1.00E00	1.00E00
neural plate morphogenesis (GO:0001839)	7	0	.00	-	 < 0.01	1.00E00	1.00E00
anterior mesonephric tubule development (GO:0072165)	1	0	.00	-	 < 0.01	1.00E00	1.00E00
embryonic epithelial tube formation (GO:0001838)	125	0	.06	-	 < 0.01	1.00E00	1.00E00
mesonephric tubule development (GO:0072164)	86	0	.04	-	 < 0.01	1.00E00	1.00E00
epithelial to mesenchymal transition (GO:0001837)	70	0	.03	-	 < 0.01	1.00E00	1.00E00
mesonephric epithelium development (GO:0072163)	86	0	.04	-	 < 0.01	1.00E00	1.00E00
release of cytochrome c from mitochondria (GO:0001836)	22	0	.01	-	 < 0.01	1.00E00	1.00E00
male somatic sex determination (GO:0019102)	1	0	.00	-	 < 0.01	1.00E00	1.00E00
metanephric mesenchymal cell differentiation (GO:0072162)	5	0	.00	-	 < 0.01	1.00E00	1.00E00
blastocyst hatching (GO:0001835)	29	0	.01	-	 < 0.01	1.00E00	1.00E00
female somatic sex determination (GO:0019101)	1	0	.00	-	 < 0.01	1.00E00	1.00E00
mesenchymal cell differentiation involved in kidney development (GO:0072161)	8	0	.00	-	 < 0.01	1.00E00	1.00E00
trophectodermal cell proliferation (GO:0001834)	2	0	.00	-	 < 0.01	1.00E00	1.00E00
male germ-line sex determination (GO:0019100)	2	0	.00	-	 < 0.01	1.00E00	1.00E00
nephron tubule epithelial cell differentiation (GO:0072160)	2	0	.00	-	 < 0.01	1.00E00	1.00E00
inner cell mass cell proliferation (GO:0001833)	14	0	.01	-	 < 0.01	1.00E00	1.00E00
blastocyst growth (GO:0001832)	20	0	.01	-	 < 0.01	1.00E00	1.00E00
trophectodermal cellular morphogenesis (GO:0001831)	2	0	.00	-	 < 0.01	1.00E00	1.00E00
cloacal septation (GO:0060197)	3	0	.00	-	 < 0.01	1.00E00	1.00E00
meiosis II (GO:0007135)	13	0	.01	-	 < 0.01	1.00E00	1.00E00
positive regulation of lipase activity (GO:0060193)	75	0	.04	-	 < 0.01	1.00E00	1.00E00
negative regulation of lipase activity (GO:0060192)	17	0	.01	-	 < 0.01	1.00E00	1.00E00
reciprocal meiotic recombination (GO:0007131)	56	0	.03	-	 < 0.01	1.00E00	1.00E00
regulation of lipase activity (GO:0060191)	99	0	.05	-	 < 0.01	1.00E00	1.00E00
synaptonemal complex assembly (GO:0007130)	21	0	.01	-	 < 0.01	1.00E00	1.00E00
positive regulation of transcription regulatory region DNA binding (GO:2000679)	26	0	.01	-	 < 0.01	1.00E00	1.00E00
negative regulation of transcription regulatory region DNA binding (GO:2000678)	21	0	.01	-	 < 0.01	1.00E00	1.00E00
regulation of transcription regulatory region DNA binding (GO:2000677)	53	0	.03	-	 < 0.01	1.00E00	1.00E00
positive regulation of type B pancreatic cell apoptotic process (GO:2000676)	4	0	.00	-	 < 0.01	1.00E00	1.00E00
negative regulation of type B pancreatic cell apoptotic process (GO:2000675)	6	0	.00	-	 < 0.01	1.00E00	1.00E00
regulation of type B pancreatic cell apoptotic process (GO:2000674)	10	0	.00	-	 < 0.01	1.00E00	1.00E00
distal tubule morphogenesis (GO:0072156)	3	0	.00	-	 < 0.01	1.00E00	1.00E00
trophectodermal cell differentiation (GO:0001829)	16	0	.01	-	 < 0.01	1.00E00	1.00E00
negative regulation of motor neuron apoptotic process (GO:2000672)	4	0	.00	-	 < 0.01	1.00E00	1.00E00
inner cell mass cellular morphogenesis (GO:0001828)	2	0	.00	-	 < 0.01	1.00E00	1.00E00
regulation of motor neuron apoptotic process (GO:2000671)	5	0	.00	-	 < 0.01	1.00E00	1.00E00
inner cell mass cell fate commitment (GO:0001827)	2	0	.00	-	 < 0.01	1.00E00	1.00E00
positive regulation of dendritic cell apoptotic process (GO:2000670)	4	0	.00	-	 < 0.01	1.00E00	1.00E00
inner cell mass cell differentiation (GO:0001826)	7	0	.00	-	 < 0.01	1.00E00	1.00E00
blastocyst formation (GO:0001825)	39	0	.02	-	 < 0.01	1.00E00	1.00E00
blastocyst development (GO:0001824)	106	0	.05	-	 < 0.01	1.00E00	1.00E00
mesonephros development (GO:0001823)	90	0	.04	-	 < 0.01	1.00E00	1.00E00
homologous chromosome pairing at meiosis (GO:0007129)	49	0	.02	-	 < 0.01	1.00E00	1.00E00
kidney development (GO:0001822)	290	0	.14	-	 < 0.01	1.00E00	1.00E00
histamine secretion (GO:0001821)	6	0	.00	-	 < 0.01	1.00E00	1.00E00
meiosis I (GO:0007127)	116	0	.06	-	 < 0.01	1.00E00	1.00E00
serotonin secretion (GO:0001820)	3	0	.00	-	 < 0.01	1.00E00	1.00E00
cell cycle switching (GO:0060184)	3	0	.00	-	 < 0.01	1.00E00	1.00E00
apelin receptor signaling pathway (GO:0060183)	3	0	.00	-	 < 0.01	1.00E00	1.00E00
female mating behavior (GO:0060180)	9	0	.00	-	 < 0.01	1.00E00	1.00E00
negative regulation of dendritic cell apoptotic process (GO:2000669)	7	0	.00	-	 < 0.01	1.00E00	1.00E00
regulation of dendritic cell apoptotic process (GO:2000668)	11	0	.01	-	 < 0.01	1.00E00	1.00E00
cell part morphogenesis (GO:0032990)	532	0	.26	-	 < 0.01	1.00E00	1.00E00
epithelial cell fate commitment (GO:0072148)	14	0	.01	-	 < 0.01	1.00E00	1.00E00
positive regulation of cytokine production (GO:0001819)	454	0	.22	-	 < 0.01	1.00E00	1.00E00
negative regulation of cytokine production (GO:0001818)	287	0	.14	-	 < 0.01	1.00E00	1.00E00
glomerular mesangial cell development (GO:0072144)	5	0	.00	-	 < 0.01	1.00E00	1.00E00
positive regulation of interleukin-1-mediated signaling pathway (GO:2000661)	1	0	.00	-	 < 0.01	1.00E00	1.00E00
regulation of cytokine production (GO:0001817)	740	0	.35	-	 < 0.01	1.00E00	1.00E00
mesangial cell development (GO:0072143)	6	0	.00	-	 < 0.01	1.00E00	1.00E00
negative regulation of interleukin-1-mediated signaling pathway (GO:2000660)	5	0	.00	-	 < 0.01	1.00E00	1.00E00
cytokine production (GO:0001816)	159	0	.08	-	 < 0.01	1.00E00	1.00E00
positive regulation of antibody-dependent cellular cytotoxicity (GO:0001815)	1	0	.00	-	 < 0.01	1.00E00	1.00E00
renal interstitial fibroblast development (GO:0072141)	2	0	.00	-	 < 0.01	1.00E00	1.00E00
negative regulation of antibody-dependent cellular cytotoxicity (GO:0001814)	1	0	.00	-	 < 0.01	1.00E00	1.00E00
regulation of antibody-dependent cellular cytotoxicity (GO:0001813)	2	0	.00	-	 < 0.01	1.00E00	1.00E00
male mating behavior (GO:0060179)	7	0	.00	-	 < 0.01	1.00E00	1.00E00
positive regulation of type I hypersensitivity (GO:0001812)	1	0	.00	-	 < 0.01	1.00E00	1.00E00
regulation of exocyst localization (GO:0060178)	1	0	.00	-	 < 0.01	1.00E00	1.00E00
negative regulation of type I hypersensitivity (GO:0001811)	1	0	.00	-	 < 0.01	1.00E00	1.00E00
regulation of angiotensin metabolic process (GO:0060177)	2	0	.00	-	 < 0.01	1.00E00	1.00E00
regulation of type I hypersensitivity (GO:0001810)	2	0	.00	-	 < 0.01	1.00E00	1.00E00
limb bud formation (GO:0060174)	11	0	.01	-	 < 0.01	1.00E00	1.00E00
endomitotic cell cycle (GO:0007113)	3	0	.00	-	 < 0.01	1.00E00	1.00E00
limb development (GO:0060173)	181	0	.09	-	 < 0.01	1.00E00	1.00E00
male meiosis cytokinesis (GO:0007112)	1	0	.00	-	 < 0.01	1.00E00	1.00E00
ribonucleoprotein complex disassembly (GO:0032988)	7	0	.00	-	 < 0.01	1.00E00	1.00E00
protein-DNA complex disassembly (GO:0032986)	20	0	.01	-	 < 0.01	1.00E00	1.00E00
protein-containing complex disassembly (GO:0032984)	225	0	.11	-	 < 0.01	1.00E00	1.00E00
regulation of interleukin-1-mediated signaling pathway (GO:2000659)	8	0	.00	-	 < 0.01	1.00E00	1.00E00
mitochondrial respiratory chain complex I assembly (GO:0032981)	66	0	.03	-	 < 0.01	1.00E00	1.00E00
negative regulation of apolipoprotein binding (GO:2000657)	1	0	.00	-	 < 0.01	1.00E00	1.00E00
keratinocyte activation (GO:0032980)	1	0	.00	-	 < 0.01	1.00E00	1.00E00
glomerular parietal epithelial cell differentiation (GO:0072139)	3	0	.00	-	 < 0.01	1.00E00	1.00E00
regulation of apolipoprotein binding (GO:2000656)	1	0	.00	-	 < 0.01	1.00E00	1.00E00
mesenchymal cell proliferation involved in ureteric bud development (GO:0072138)	3	0	.00	-	 < 0.01	1.00E00	1.00E00
negative regulation of cellular response to testosterone stimulus (GO:2000655)	1	0	.00	-	 < 0.01	1.00E00	1.00E00
condensed mesenchymal cell proliferation (GO:0072137)	2	0	.00	-	 < 0.01	1.00E00	1.00E00
regulation of cellular response to testosterone stimulus (GO:2000654)	1	0	.00	-	 < 0.01	1.00E00	1.00E00
metanephric mesenchymal cell proliferation involved in metanephros development (GO:0072136)	3	0	.00	-	 < 0.01	1.00E00	1.00E00
regulation of genetic imprinting (GO:2000653)	5	0	.00	-	 < 0.01	1.00E00	1.00E00
positive regulation of type IV hypersensitivity (GO:0001809)	1	0	.00	-	 < 0.01	1.00E00	1.00E00
kidney mesenchymal cell proliferation (GO:0072135)	3	0	.00	-	 < 0.01	1.00E00	1.00E00
negative regulation of type IV hypersensitivity (GO:0001808)	2	0	.00	-	 < 0.01	1.00E00	1.00E00
nephrogenic mesenchyme morphogenesis (GO:0072134)	2	0	.00	-	 < 0.01	1.00E00	1.00E00
positive regulation of sodium ion transmembrane transporter activity (GO:2000651)	16	0	.01	-	 < 0.01	1.00E00	1.00E00
regulation of type IV hypersensitivity (GO:0001807)	4	0	.00	-	 < 0.01	1.00E00	1.00E00
metanephric mesenchyme morphogenesis (GO:0072133)	3	0	.00	-	 < 0.01	1.00E00	1.00E00
negative regulation of sodium ion transmembrane transporter activity (GO:2000650)	13	0	.01	-	 < 0.01	1.00E00	1.00E00
type IV hypersensitivity (GO:0001806)	2	0	.00	-	 < 0.01	1.00E00	1.00E00
mesenchyme morphogenesis (GO:0072132)	50	0	.02	-	 < 0.01	1.00E00	1.00E00
positive regulation of type III hypersensitivity (GO:0001805)	1	0	.00	-	 < 0.01	1.00E00	1.00E00
kidney mesenchyme morphogenesis (GO:0072131)	3	0	.00	-	 < 0.01	1.00E00	1.00E00
renal capsule specification (GO:0072130)	1	0	.00	-	 < 0.01	1.00E00	1.00E00
regulation of type III hypersensitivity (GO:0001803)	1	0	.00	-	 < 0.01	1.00E00	1.00E00
negative regulation of adenosine receptor signaling pathway (GO:0060169)	1	0	.00	-	 < 0.01	1.00E00	1.00E00
positive regulation of protein autoubiquitination (GO:1902499)	3	0	.00	-	 < 0.01	1.00E00	1.00E00
positive regulation of adenosine receptor signaling pathway (GO:0060168)	3	0	.00	-	 < 0.01	1.00E00	1.00E00
regulation of protein autoubiquitination (GO:1902498)	6	0	.00	-	 < 0.01	1.00E00	1.00E00
regulation of adenosine receptor signaling pathway (GO:0060167)	4	0	.00	-	 < 0.01	1.00E00	1.00E00
olfactory pit development (GO:0060166)	3	0	.00	-	 < 0.01	1.00E00	1.00E00
regulation of timing of subpallium neuron differentiation (GO:0060165)	1	0	.00	-	 < 0.01	1.00E00	1.00E00
regulation of timing of neuron differentiation (GO:0060164)	4	0	.00	-	 < 0.01	1.00E00	1.00E00
subpallium neuron fate commitment (GO:0060163)	2	0	.00	-	 < 0.01	1.00E00	1.00E00
negative regulation of sperm capacitation (GO:1902491)	1	0	.00	-	 < 0.01	1.00E00	1.00E00
mitotic centrosome separation (GO:0007100)	6	0	.00	-	 < 0.01	1.00E00	1.00E00
negative regulation of dopamine receptor signaling pathway (GO:0060160)	4	0	.00	-	 < 0.01	1.00E00	1.00E00
regulation of sperm capacitation (GO:1902490)	4	0	.00	-	 < 0.01	1.00E00	1.00E00
protein insertion into mitochondrial inner membrane from matrix (GO:0032979)	4	0	.00	-	 < 0.01	1.00E00	1.00E00
protein insertion into membrane from inner side (GO:0032978)	4	0	.00	-	 < 0.01	1.00E00	1.00E00
release of matrix enzymes from mitochondria (GO:0032976)	1	0	.00	-	 < 0.01	1.00E00	1.00E00
amino acid transmembrane export from vacuole (GO:0032974)	1	0	.00	-	 < 0.01	1.00E00	1.00E00
regulation of muscle filament sliding speed (GO:0032972)	2	0	.00	-	 < 0.01	1.00E00	1.00E00
positive regulation of stem cell proliferation (GO:2000648)	44	0	.02	-	 < 0.01	1.00E00	1.00E00
regulation of muscle filament sliding (GO:0032971)	4	0	.00	-	 < 0.01	1.00E00	1.00E00
negative regulation of stem cell proliferation (GO:2000647)	14	0	.01	-	 < 0.01	1.00E00	1.00E00
renal capsule formation (GO:0072129)	1	0	.00	-	 < 0.01	1.00E00	1.00E00
positive regulation of receptor catabolic process (GO:2000646)	8	0	.00	-	 < 0.01	1.00E00	1.00E00
renal capsule morphogenesis (GO:0072128)	1	0	.00	-	 < 0.01	1.00E00	1.00E00
negative regulation of receptor catabolic process (GO:2000645)	3	0	.00	-	 < 0.01	1.00E00	1.00E00
renal capsule development (GO:0072127)	1	0	.00	-	 < 0.01	1.00E00	1.00E00
regulation of receptor catabolic process (GO:2000644)	12	0	.01	-	 < 0.01	1.00E00	1.00E00
positive regulation of glomerular mesangial cell proliferation (GO:0072126)	6	0	.00	-	 < 0.01	1.00E00	1.00E00
positive regulation of early endosome to late endosome transport (GO:2000643)	8	0	.00	-	 < 0.01	1.00E00	1.00E00
negative regulation of glomerular mesangial cell proliferation (GO:0072125)	3	0	.00	-	 < 0.01	1.00E00	1.00E00
negative regulation of early endosome to late endosome transport (GO:2000642)	2	0	.00	-	 < 0.01	1.00E00	1.00E00
regulation of glomerular mesangial cell proliferation (GO:0072124)	9	0	.00	-	 < 0.01	1.00E00	1.00E00
regulation of early endosome to late endosome transport (GO:2000641)	19	0	.01	-	 < 0.01	1.00E00	1.00E00
positive regulation of SREBP signaling pathway (GO:2000640)	2	0	.00	-	 < 0.01	1.00E00	1.00E00
phospholipase C-activating dopamine receptor signaling pathway (GO:0060158)	8	0	.00	-	 < 0.01	1.00E00	1.00E00
regulation of endopeptidase activity (GO:0052548)	424	0	.20	-	 < 0.01	1.00E00	1.00E00
urinary bladder development (GO:0060157)	4	0	.00	-	 < 0.01	1.00E00	1.00E00
regulation of peptidase activity (GO:0052547)	454	0	.22	-	 < 0.01	1.00E00	1.00E00
platelet dense granule organization (GO:0060155)	8	0	.00	-	 < 0.01	1.00E00	1.00E00
cytotoxic T cell pyroptotic process (GO:1902483)	2	0	.00	-	 < 0.01	1.00E00	1.00E00
microtubule-based peroxisome localization (GO:0060152)	2	0	.00	-	 < 0.01	1.00E00	1.00E00
peroxisome localization (GO:0060151)	2	0	.00	-	 < 0.01	1.00E00	1.00E00
protein localization to mitotic spindle (GO:1902480)	1	0	.00	-	 < 0.01	1.00E00	1.00E00
positive regulation of transcription elongation from RNA polymerase II promoter (GO:0032968)	14	0	.01	-	 < 0.01	1.00E00	1.00E00
positive regulation of collagen biosynthetic process (GO:0032967)	24	0	.01	-	 < 0.01	1.00E00	1.00E00
negative regulation of collagen biosynthetic process (GO:0032966)	12	0	.01	-	 < 0.01	1.00E00	1.00E00
regulation of collagen biosynthetic process (GO:0032965)	36	0	.02	-	 < 0.01	1.00E00	1.00E00
collagen biosynthetic process (GO:0032964)	9	0	.00	-	 < 0.01	1.00E00	1.00E00
collagen metabolic process (GO:0032963)	62	0	.03	-	 < 0.01	1.00E00	1.00E00
negative regulation of SREBP signaling pathway (GO:2000639)	3	0	.00	-	 < 0.01	1.00E00	1.00E00
positive regulation of inositol trisphosphate biosynthetic process (GO:0032962)	6	0	.00	-	 < 0.01	1.00E00	1.00E00
regulation of SREBP signaling pathway (GO:2000638)	7	0	.00	-	 < 0.01	1.00E00	1.00E00
positive regulation of gene silencing by miRNA (GO:2000637)	29	0	.01	-	 < 0.01	1.00E00	1.00E00
regulation of inositol trisphosphate biosynthetic process (GO:0032960)	7	0	.00	-	 < 0.01	1.00E00	1.00E00
negative regulation of primary miRNA processing (GO:2000635)	3	0	.00	-	 < 0.01	1.00E00	1.00E00
regulation of primary miRNA processing (GO:2000634)	3	0	.00	-	 < 0.01	1.00E00	1.00E00
negative regulation of pre-miRNA processing (GO:2000632)	2	0	.00	-	 < 0.01	1.00E00	1.00E00
pronephros morphogenesis (GO:0072114)	2	0	.00	-	 < 0.01	1.00E00	1.00E00
regulation of pre-miRNA processing (GO:2000631)	2	0	.00	-	 < 0.01	1.00E00	1.00E00
positive regulation of miRNA metabolic process (GO:2000630)	6	0	.00	-	 < 0.01	1.00E00	1.00E00
glomerular visceral epithelial cell differentiation (GO:0072112)	19	0	.01	-	 < 0.01	1.00E00	1.00E00
cell proliferation involved in kidney development (GO:0072111)	10	0	.00	-	 < 0.01	1.00E00	1.00E00
glomerular mesangial cell proliferation (GO:0072110)	2	0	.00	-	 < 0.01	1.00E00	1.00E00
negative regulation of posttranscriptional gene silencing (GO:0060149)	20	0	.01	-	 < 0.01	1.00E00	1.00E00
positive regulation of posttranscriptional gene silencing (GO:0060148)	30	0	.01	-	 < 0.01	1.00E00	1.00E00
regulation of posttranscriptional gene silencing (GO:0060147)	96	0	.05	-	 < 0.01	1.00E00	1.00E00
chloride transmembrane transport (GO:1902476)	98	0	.05	-	 < 0.01	1.00E00	1.00E00
L-alpha-amino acid transmembrane transport (GO:1902475)	54	0	.03	-	 < 0.01	1.00E00	1.00E00
positive regulation of protein localization to synapse (GO:1902474)	11	0	.01	-	 < 0.01	1.00E00	1.00E00
positive regulation of syncytium formation by plasma membrane fusion (GO:0060143)	24	0	.01	-	 < 0.01	1.00E00	1.00E00
regulation of protein localization to synapse (GO:1902473)	25	0	.01	-	 < 0.01	1.00E00	1.00E00
regulation of syncytium formation by plasma membrane fusion (GO:0060142)	27	0	.01	-	 < 0.01	1.00E00	1.00E00
inositol trisphosphate biosynthetic process (GO:0032959)	3	0	.00	-	 < 0.01	1.00E00	1.00E00
inositol phosphate biosynthetic process (GO:0032958)	14	0	.01	-	 < 0.01	1.00E00	1.00E00
inositol trisphosphate metabolic process (GO:0032957)	6	0	.00	-	 < 0.01	1.00E00	1.00E00
regulation of cytokinetic process (GO:0032954)	3	0	.00	-	 < 0.01	1.00E00	1.00E00
negative regulation of miRNA metabolic process (GO:2000629)	1	0	.00	-	 < 0.01	1.00E00	1.00E00
regulation of miRNA metabolic process (GO:2000628)	11	0	.01	-	 < 0.01	1.00E00	1.00E00
positive regulation of miRNA catabolic process (GO:2000627)	3	0	.00	-	 < 0.01	1.00E00	1.00E00
glomerular mesangium development (GO:0072109)	8	0	.00	-	 < 0.01	1.00E00	1.00E00
negative regulation of miRNA catabolic process (GO:2000626)	1	0	.00	-	 < 0.01	1.00E00	1.00E00
positive regulation of mesenchymal to epithelial transition involved in metanephros morphogenesis (GO:0072108)	4	0	.00	-	 < 0.01	1.00E00	1.00E00
regulation of miRNA catabolic process (GO:2000625)	4	0	.00	-	 < 0.01	1.00E00	1.00E00
positive regulation of ureteric bud formation (GO:0072107)	4	0	.00	-	 < 0.01	1.00E00	1.00E00
regulation of ureteric bud formation (GO:0072106)	4	0	.00	-	 < 0.01	1.00E00	1.00E00
negative regulation of nuclear-transcribed mRNA catabolic process, nonsense-mediated decay (GO:2000623)	4	0	.00	-	 < 0.01	1.00E00	1.00E00
ureteric peristalsis (GO:0072105)	2	0	.00	-	 < 0.01	1.00E00	1.00E00
regulation of nuclear-transcribed mRNA catabolic process, nonsense-mediated decay (GO:2000622)	4	0	.00	-	 < 0.01	1.00E00	1.00E00
glomerular capillary formation (GO:0072104)	6	0	.00	-	 < 0.01	1.00E00	1.00E00
glomerulus vasculature morphogenesis (GO:0072103)	6	0	.00	-	 < 0.01	1.00E00	1.00E00
positive regulation of histone H4-K16 acetylation (GO:2000620)	2	0	.00	-	 < 0.01	1.00E00	1.00E00
glomerulus morphogenesis (GO:0072102)	9	0	.00	-	 < 0.01	1.00E00	1.00E00
specification of ureteric bud anterior/posterior symmetry by BMP signaling pathway (GO:0072101)	1	0	.00	-	 < 0.01	1.00E00	1.00E00
specification of ureteric bud anterior/posterior symmetry (GO:0072100)	1	0	.00	-	 < 0.01	1.00E00	1.00E00
positive regulation of apoptotic process by virus (GO:0060139)	2	0	.00	-	 < 0.01	1.00E00	1.00E00
maternal process involved in parturition (GO:0060137)	7	0	.00	-	 < 0.01	1.00E00	1.00E00
embryonic process involved in female pregnancy (GO:0060136)	7	0	.00	-	 < 0.01	1.00E00	1.00E00
positive regulation of histone H3-K27 trimethylation (GO:1902466)	2	0	.00	-	 < 0.01	1.00E00	1.00E00
maternal process involved in female pregnancy (GO:0060135)	63	0	.03	-	 < 0.01	1.00E00	1.00E00
prepulse inhibition (GO:0060134)	15	0	.01	-	 < 0.01	1.00E00	1.00E00
regulation of histone H3-K27 trimethylation (GO:1902464)	2	0	.00	-	 < 0.01	1.00E00	1.00E00
somatotropin secreting cell development (GO:0060133)	2	0	.00	-	 < 0.01	1.00E00	1.00E00
protein localization to cell leading edge (GO:1902463)	3	0	.00	-	 < 0.01	1.00E00	1.00E00
positive regulation of mesenchymal stem cell proliferation (GO:1902462)	5	0	.00	-	 < 0.01	1.00E00	1.00E00
regulation of mesenchymal stem cell proliferation (GO:1902460)	5	0	.00	-	 < 0.01	1.00E00	1.00E00
positive regulation of mononuclear cell proliferation (GO:0032946)	139	0	.07	-	 < 0.01	1.00E00	1.00E00
negative regulation of mononuclear cell proliferation (GO:0032945)	86	0	.04	-	 < 0.01	1.00E00	1.00E00
regulation of mononuclear cell proliferation (GO:0032944)	227	0	.11	-	 < 0.01	1.00E00	1.00E00
mononuclear cell proliferation (GO:0032943)	82	0	.04	-	 < 0.01	1.00E00	1.00E00
negative regulation of histone H4-K16 acetylation (GO:2000619)	3	0	.00	-	 < 0.01	1.00E00	1.00E00
regulation of histone H4-K16 acetylation (GO:2000618)	6	0	.00	-	 < 0.01	1.00E00	1.00E00
secretion by tissue (GO:0032941)	17	0	.01	-	 < 0.01	1.00E00	1.00E00
positive regulation of histone H3-K9 acetylation (GO:2000617)	8	0	.00	-	 < 0.01	1.00E00	1.00E00
secretion by cell (GO:0032940)	977	0	.47	-	 < 0.01	1.00E00	1.00E00
negative regulation of histone H3-K9 acetylation (GO:2000616)	1	0	.00	-	 < 0.01	1.00E00	1.00E00
regulation of histone H3-K9 acetylation (GO:2000615)	11	0	.01	-	 < 0.01	1.00E00	1.00E00
regulation of thyroid-stimulating hormone secretion (GO:2000612)	1	0	.00	-	 < 0.01	1.00E00	1.00E00
positive regulation of thyroid hormone generation (GO:2000611)	4	0	.00	-	 < 0.01	1.00E00	1.00E00
thyroid-stimulating hormone-secreting cell differentiation (GO:0060129)	3	0	.00	-	 < 0.01	1.00E00	1.00E00
positive regulation of stem cell population maintenance (GO:1902459)	9	0	.00	-	 < 0.01	1.00E00	1.00E00
corticotropin hormone secreting cell differentiation (GO:0060128)	2	0	.00	-	 < 0.01	1.00E00	1.00E00
prolactin secreting cell differentiation (GO:0060127)	1	0	.00	-	 < 0.01	1.00E00	1.00E00
somatotropin secreting cell differentiation (GO:0060126)	4	0	.00	-	 < 0.01	1.00E00	1.00E00
negative regulation of growth hormone secretion (GO:0060125)	2	0	.00	-	 < 0.01	1.00E00	1.00E00
negative regulation of stem cell population maintenance (GO:1902455)	7	0	.00	-	 < 0.01	1.00E00	1.00E00
positive regulation of growth hormone secretion (GO:0060124)	8	0	.00	-	 < 0.01	1.00E00	1.00E00
regulation of growth hormone secretion (GO:0060123)	12	0	.01	-	 < 0.01	1.00E00	1.00E00
inner ear receptor cell stereocilium organization (GO:0060122)	37	0	.02	-	 < 0.01	1.00E00	1.00E00
bile acid biosynthetic process (GO:0006699)	29	0	.01	-	 < 0.01	1.00E00	1.00E00
vestibular receptor cell stereocilium organization (GO:0060121)	1	0	.00	-	 < 0.01	1.00E00	1.00E00
inner ear receptor cell fate commitment (GO:0060120)	4	0	.00	-	 < 0.01	1.00E00	1.00E00
cholesterol biosynthetic process (GO:0006695)	40	0	.02	-	 < 0.01	1.00E00	1.00E00
steroid biosynthetic process (GO:0006694)	127	0	.06	-	 < 0.01	1.00E00	1.00E00
negative regulation of translation in response to oxidative stress (GO:0032938)	1	0	.00	-	 < 0.01	1.00E00	1.00E00
prostaglandin metabolic process (GO:0006693)	40	0	.02	-	 < 0.01	1.00E00	1.00E00
prostanoid metabolic process (GO:0006692)	40	0	.02	-	 < 0.01	1.00E00	1.00E00
leukotriene metabolic process (GO:0006691)	35	0	.02	-	 < 0.01	1.00E00	1.00E00
icosanoid metabolic process (GO:0006690)	114	0	.05	-	 < 0.01	1.00E00	1.00E00
SREBP signaling pathway (GO:0032933)	9	0	.00	-	 < 0.01	1.00E00	1.00E00
regulation of thyroid hormone generation (GO:2000609)	6	0	.00	-	 < 0.01	1.00E00	1.00E00
negative regulation of cell proliferation involved in mesonephros development (GO:2000607)	1	0	.00	-	 < 0.01	1.00E00	1.00E00
positive regulation of superoxide anion generation (GO:0032930)	21	0	.01	-	 < 0.01	1.00E00	1.00E00
regulation of cell proliferation involved in mesonephros development (GO:2000606)	1	0	.00	-	 < 0.01	1.00E00	1.00E00
positive regulation of Arp2/3 complex-mediated actin nucleation (GO:2000601)	10	0	.00	-	 < 0.01	1.00E00	1.00E00
inner ear receptor cell development (GO:0060119)	51	0	.02	-	 < 0.01	1.00E00	1.00E00
vestibular receptor cell development (GO:0060118)	3	0	.00	-	 < 0.01	1.00E00	1.00E00
auditory receptor cell development (GO:0060117)	24	0	.01	-	 < 0.01	1.00E00	1.00E00
vestibular receptor cell morphogenesis (GO:0060116)	2	0	.00	-	 < 0.01	1.00E00	1.00E00
regulation of mitochondrial membrane permeability involved in programmed necrotic cell death (GO:1902445)	3	0	.00	-	 < 0.01	1.00E00	1.00E00
vestibular receptor cell differentiation (GO:0060114)	3	0	.00	-	 < 0.01	1.00E00	1.00E00
inner ear receptor cell differentiation (GO:0060113)	62	0	.03	-	 < 0.01	1.00E00	1.00E00
negative regulation of ripoptosome assembly involved in necroptotic process (GO:1902443)	1	0	.00	-	 < 0.01	1.00E00	1.00E00
generation of ovulation cycle rhythm (GO:0060112)	2	0	.00	-	 < 0.01	1.00E00	1.00E00
regulation of ripoptosome assembly involved in necroptotic process (GO:1902442)	1	0	.00	-	 < 0.01	1.00E00	1.00E00
ganglioside catabolic process (GO:0006689)	7	0	.00	-	 < 0.01	1.00E00	1.00E00
glycosphingolipid biosynthetic process (GO:0006688)	27	0	.01	-	 < 0.01	1.00E00	1.00E00
positive regulation by organism of apoptotic process in other organism involved in symbiotic interaction (GO:0052501)	1	0	.00	-	 < 0.01	1.00E00	1.00E00
protein localization to mitotic spindle pole body (GO:1902440)	1	0	.00	-	 < 0.01	1.00E00	1.00E00
glycosphingolipid metabolic process (GO:0006687)	65	0	.03	-	 < 0.01	1.00E00	1.00E00
sphingomyelin biosynthetic process (GO:0006686)	6	0	.00	-	 < 0.01	1.00E00	1.00E00
sphingomyelin catabolic process (GO:0006685)	6	0	.00	-	 < 0.01	1.00E00	1.00E00
negative regulation of superoxide anion generation (GO:0032929)	3	0	.00	-	 < 0.01	1.00E00	1.00E00
sphingomyelin metabolic process (GO:0006684)	12	0	.01	-	 < 0.01	1.00E00	1.00E00
regulation of superoxide anion generation (GO:0032928)	24	0	.01	-	 < 0.01	1.00E00	1.00E00
galactosylceramide catabolic process (GO:0006683)	3	0	.00	-	 < 0.01	1.00E00	1.00E00
positive regulation of activin receptor signaling pathway (GO:0032927)	8	0	.00	-	 < 0.01	1.00E00	1.00E00
galactosylceramide biosynthetic process (GO:0006682)	6	0	.00	-	 < 0.01	1.00E00	1.00E00
negative regulation of activin receptor signaling pathway (GO:0032926)	11	0	.01	-	 < 0.01	1.00E00	1.00E00
galactosylceramide metabolic process (GO:0006681)	9	0	.00	-	 < 0.01	1.00E00	1.00E00
regulation of activin receptor signaling pathway (GO:0032925)	25	0	.01	-	 < 0.01	1.00E00	1.00E00
glucosylceramide catabolic process (GO:0006680)	3	0	.00	-	 < 0.01	1.00E00	1.00E00
activin receptor signaling pathway (GO:0032924)	27	0	.01	-	 < 0.01	1.00E00	1.00E00
circadian regulation of gene expression (GO:0032922)	66	0	.03	-	 < 0.01	1.00E00	1.00E00
putrescine acetylation (GO:0032920)	1	0	.00	-	 < 0.01	1.00E00	1.00E00
positive regulation of male mating behavior (GO:1902437)	2	0	.00	-	 < 0.01	1.00E00	1.00E00
regulation of male mating behavior (GO:1902435)	2	0	.00	-	 < 0.01	1.00E00	1.00E00
glucosylceramide biosynthetic process (GO:0006679)	2	0	.00	-	 < 0.01	1.00E00	1.00E00
negative regulation of phagocytosis, engulfment (GO:0060101)	1	0	.00	-	 < 0.01	1.00E00	1.00E00
glucosylceramide metabolic process (GO:0006678)	6	0	.00	-	 < 0.01	1.00E00	1.00E00
positive regulation of phagocytosis, engulfment (GO:0060100)	12	0	.01	-	 < 0.01	1.00E00	1.00E00
negative regulation of amyloid-beta formation (GO:1902430)	14	0	.01	-	 < 0.01	1.00E00	1.00E00
glycosylceramide metabolic process (GO:0006677)	16	0	.01	-	 < 0.01	1.00E00	1.00E00
spermine acetylation (GO:0032919)	1	0	.00	-	 < 0.01	1.00E00	1.00E00
spermidine acetylation (GO:0032918)	2	0	.00	-	 < 0.01	1.00E00	1.00E00
polyamine acetylation (GO:0032917)	2	0	.00	-	 < 0.01	1.00E00	1.00E00
ceramide metabolic process (GO:0006672)	90	0	.04	-	 < 0.01	1.00E00	1.00E00
positive regulation of transforming growth factor beta3 production (GO:0032916)	2	0	.00	-	 < 0.01	1.00E00	1.00E00
phytosphingosine metabolic process (GO:0006671)	1	0	.00	-	 < 0.01	1.00E00	1.00E00
positive regulation of transforming growth factor beta2 production (GO:0032915)	2	0	.00	-	 < 0.01	1.00E00	1.00E00
sphingosine metabolic process (GO:0006670)	20	0	.01	-	 < 0.01	1.00E00	1.00E00
positive regulation of transforming growth factor beta1 production (GO:0032914)	7	0	.00	-	 < 0.01	1.00E00	1.00E00
negative regulation of transforming growth factor beta3 production (GO:0032913)	1	0	.00	-	 < 0.01	1.00E00	1.00E00
negative regulation of transforming growth factor beta2 production (GO:0032912)	2	0	.00	-	 < 0.01	1.00E00	1.00E00
negative regulation of transforming growth factor beta1 production (GO:0032911)	6	0	.00	-	 < 0.01	1.00E00	1.00E00
regulation of transforming growth factor beta3 production (GO:0032910)	4	0	.00	-	 < 0.01	1.00E00	1.00E00
olfactory placode morphogenesis (GO:0071699)	3	0	.00	-	 < 0.01	1.00E00	1.00E00
olfactory placode development (GO:0071698)	3	0	.00	-	 < 0.01	1.00E00	1.00E00
ectodermal placode morphogenesis (GO:0071697)	12	0	.01	-	 < 0.01	1.00E00	1.00E00
ectodermal placode development (GO:0071696)	13	0	.01	-	 < 0.01	1.00E00	1.00E00
anatomical structure maturation (GO:0071695)	201	0	.10	-	 < 0.01	1.00E00	1.00E00
maintenance of protein location in extracellular region (GO:0071694)	7	0	.00	-	 < 0.01	1.00E00	1.00E00
deactivation of mitotic spindle assembly checkpoint (GO:1902426)	1	0	.00	-	 < 0.01	1.00E00	1.00E00
protein transport within extracellular region (GO:0071693)	1	0	.00	-	 < 0.01	1.00E00	1.00E00
positive regulation of attachment of mitotic spindle microtubules to kinetochore (GO:1902425)	3	0	.00	-	 < 0.01	1.00E00	1.00E00
protein localization to extracellular region (GO:0071692)	138	0	.07	-	 < 0.01	1.00E00	1.00E00
cardiac muscle thin filament assembly (GO:0071691)	3	0	.00	-	 < 0.01	1.00E00	1.00E00
regulation of attachment of mitotic spindle microtubules to kinetochore (GO:1902423)	3	0	.00	-	 < 0.01	1.00E00	1.00E00
sphinganine-1-phosphate biosynthetic process (GO:0006669)	1	0	.00	-	 < 0.01	1.00E00	1.00E00
sphinganine-1-phosphate metabolic process (GO:0006668)	2	0	.00	-	 < 0.01	1.00E00	1.00E00
sphinganine metabolic process (GO:0006667)	3	0	.00	-	 < 0.01	1.00E00	1.00E00
3-keto-sphinganine metabolic process (GO:0006666)	1	0	.00	-	 < 0.01	1.00E00	1.00E00
sphingolipid metabolic process (GO:0006665)	158	0	.08	-	 < 0.01	1.00E00	1.00E00
regulation of transforming growth factor beta2 production (GO:0032909)	8	0	.00	-	 < 0.01	1.00E00	1.00E00
glycolipid metabolic process (GO:0006664)	109	0	.05	-	 < 0.01	1.00E00	1.00E00
regulation of transforming growth factor beta1 production (GO:0032908)	12	0	.01	-	 < 0.01	1.00E00	1.00E00
platelet activating factor biosynthetic process (GO:0006663)	4	0	.00	-	 < 0.01	1.00E00	1.00E00
glycerol ether metabolic process (GO:0006662)	21	0	.01	-	 < 0.01	1.00E00	1.00E00
phosphatidylinositol biosynthetic process (GO:0006661)	111	0	.05	-	 < 0.01	1.00E00	1.00E00
transforming growth factor beta1 production (GO:0032905)	1	0	.00	-	 < 0.01	1.00E00	1.00E00
phosphatidylserine catabolic process (GO:0006660)	4	0	.00	-	 < 0.01	1.00E00	1.00E00
nerve growth factor production (GO:0032902)	2	0	.00	-	 < 0.01	1.00E00	1.00E00
positive regulation of neurotrophin production (GO:0032901)	1	0	.00	-	 < 0.01	1.00E00	1.00E00
negative regulation of neurotrophin production (GO:0032900)	1	0	.00	-	 < 0.01	1.00E00	1.00E00
TORC2 signaling (GO:0038203)	7	0	.00	-	 < 0.01	1.00E00	1.00E00
TORC1 signaling (GO:0038202)	9	0	.00	-	 < 0.01	1.00E00	1.00E00
striated muscle myosin thick filament assembly (GO:0071688)	3	0	.00	-	 < 0.01	1.00E00	1.00E00
organism emergence from protective structure (GO:0071684)	29	0	.01	-	 < 0.01	1.00E00	1.00E00
positive regulation of mRNA binding (GO:1902416)	7	0	.00	-	 < 0.01	1.00E00	1.00E00
regulation of mRNA binding (GO:1902415)	9	0	.00	-	 < 0.01	1.00E00	1.00E00
cellular response to indole-3-methanol (GO:0071681)	5	0	.00	-	 < 0.01	1.00E00	1.00E00
response to indole-3-methanol (GO:0071680)	5	0	.00	-	 < 0.01	1.00E00	1.00E00
regulation of mitotic cytokinesis (GO:1902412)	6	0	.00	-	 < 0.01	1.00E00	1.00E00
phosphatidylserine biosynthetic process (GO:0006659)	4	0	.00	-	 < 0.01	1.00E00	1.00E00
phosphatidylserine metabolic process (GO:0006658)	35	0	.02	-	 < 0.01	1.00E00	1.00E00
mitotic cytokinetic process (GO:1902410)	21	0	.01	-	 < 0.01	1.00E00	1.00E00
CDP-choline pathway (GO:0006657)	7	0	.00	-	 < 0.01	1.00E00	1.00E00
phosphatidylcholine biosynthetic process (GO:0006656)	35	0	.02	-	 < 0.01	1.00E00	1.00E00
phosphatidylglycerol biosynthetic process (GO:0006655)	11	0	.01	-	 < 0.01	1.00E00	1.00E00
phosphatidic acid biosynthetic process (GO:0006654)	49	0	.02	-	 < 0.01	1.00E00	1.00E00
diacylglycerol biosynthetic process (GO:0006651)	8	0	.00	-	 < 0.01	1.00E00	1.00E00
alpha-beta intraepithelial T cell differentiation (GO:0002299)	1	0	.00	-	 < 0.01	1.00E00	1.00E00
glycerophospholipid metabolic process (GO:0006650)	330	0	.16	-	 < 0.01	1.00E00	1.00E00
T-helper 1 cell lineage commitment (GO:0002296)	2	0	.00	-	 < 0.01	1.00E00	1.00E00
T-helper cell lineage commitment (GO:0002295)	10	0	.00	-	 < 0.01	1.00E00	1.00E00
CD4-positive, alpha-beta T cell differentiation involved in immune response (GO:0002294)	28	0	.01	-	 < 0.01	1.00E00	1.00E00
alpha-beta T cell differentiation involved in immune response (GO:0002293)	29	0	.01	-	 < 0.01	1.00E00	1.00E00
T cell differentiation involved in immune response (GO:0002292)	32	0	.02	-	 < 0.01	1.00E00	1.00E00
T cell activation via T cell receptor contact with antigen bound to MHC molecule on antigen presenting cell (GO:0002291)	4	0	.00	-	 < 0.01	1.00E00	1.00E00
commissural neuron axon guidance (GO:0071679)	12	0	.01	-	 < 0.01	1.00E00	1.00E00
olfactory bulb axon guidance (GO:0071678)	1	0	.00	-	 < 0.01	1.00E00	1.00E00
positive regulation of mononuclear cell migration (GO:0071677)	28	0	.01	-	 < 0.01	1.00E00	1.00E00
negative regulation of mononuclear cell migration (GO:0071676)	8	0	.00	-	 < 0.01	1.00E00	1.00E00
regulation of mononuclear cell migration (GO:0071675)	53	0	.03	-	 < 0.01	1.00E00	1.00E00
mononuclear cell migration (GO:0071674)	47	0	.02	-	 < 0.01	1.00E00	1.00E00
positive regulation of smooth muscle cell chemotaxis (GO:0071673)	4	0	.00	-	 < 0.01	1.00E00	1.00E00
negative regulation of smooth muscle cell chemotaxis (GO:0071672)	4	0	.00	-	 < 0.01	1.00E00	1.00E00
regulation of smooth muscle cell chemotaxis (GO:0071671)	7	0	.00	-	 < 0.01	1.00E00	1.00E00
signal transduction involved in mitotic DNA integrity checkpoint (GO:1902403)	59	0	.03	-	 < 0.01	1.00E00	1.00E00
smooth muscle cell chemotaxis (GO:0071670)	2	0	.00	-	 < 0.01	1.00E00	1.00E00
signal transduction involved in mitotic DNA damage checkpoint (GO:1902402)	59	0	.03	-	 < 0.01	1.00E00	1.00E00
phospholipid transfer to membrane (GO:0006649)	1	0	.00	-	 < 0.01	1.00E00	1.00E00
intracellular signal transduction involved in G1 DNA damage checkpoint (GO:1902400)	59	0	.03	-	 < 0.01	1.00E00	1.00E00
phosphatidylethanolamine biosynthetic process (GO:0006646)	15	0	.01	-	 < 0.01	1.00E00	1.00E00
phospholipid metabolic process (GO:0006644)	395	0	.19	-	 < 0.01	1.00E00	1.00E00
membrane lipid metabolic process (GO:0006643)	206	0	.10	-	 < 0.01	1.00E00	1.00E00
triglyceride mobilization (GO:0006642)	4	0	.00	-	 < 0.01	1.00E00	1.00E00
triglyceride metabolic process (GO:0006641)	77	0	.04	-	 < 0.01	1.00E00	1.00E00
monoacylglycerol biosynthetic process (GO:0006640)	7	0	.00	-	 < 0.01	1.00E00	1.00E00
alpha-beta T cell activation involved in immune response (GO:0002287)	29	0	.01	-	 < 0.01	1.00E00	1.00E00
T cell activation involved in immune response (GO:0002286)	65	0	.03	-	 < 0.01	1.00E00	1.00E00
lymphocyte activation involved in immune response (GO:0002285)	110	0	.05	-	 < 0.01	1.00E00	1.00E00
neutrophil activation involved in immune response (GO:0002283)	486	0	.23	-	 < 0.01	1.00E00	1.00E00
microglial cell activation involved in immune response (GO:0002282)	3	0	.00	-	 < 0.01	1.00E00	1.00E00
macrophage activation involved in immune response (GO:0002281)	15	0	.01	-	 < 0.01	1.00E00	1.00E00
monocyte activation involved in immune response (GO:0002280)	2	0	.00	-	 < 0.01	1.00E00	1.00E00
positive regulation of granzyme B production (GO:0071663)	3	0	.00	-	 < 0.01	1.00E00	1.00E00
regulation of granzyme B production (GO:0071661)	3	0	.00	-	 < 0.01	1.00E00	1.00E00
positive regulation of IP-10 production (GO:0071660)	1	0	.00	-	 < 0.01	1.00E00	1.00E00
acylglycerol metabolic process (GO:0006639)	104	0	.05	-	 < 0.01	1.00E00	1.00E00
neutral lipid metabolic process (GO:0006638)	105	0	.05	-	 < 0.01	1.00E00	1.00E00
acyl-CoA metabolic process (GO:0006637)	99	0	.05	-	 < 0.01	1.00E00	1.00E00
unsaturated fatty acid biosynthetic process (GO:0006636)	48	0	.02	-	 < 0.01	1.00E00	1.00E00
fatty acid beta-oxidation (GO:0006635)	59	0	.03	-	 < 0.01	1.00E00	1.00E00
fatty acid biosynthetic process (GO:0006633)	132	0	.06	-	 < 0.01	1.00E00	1.00E00
tRNA demethylation (GO:1990983)	1	0	.00	-	 < 0.01	1.00E00	1.00E00
fatty acid metabolic process (GO:0006631)	332	0	.16	-	 < 0.01	1.00E00	1.00E00
mast cell activation involved in immune response (GO:0002279)	18	0	.01	-	 < 0.01	1.00E00	1.00E00
eosinophil activation involved in immune response (GO:0002278)	3	0	.00	-	 < 0.01	1.00E00	1.00E00
myeloid dendritic cell activation involved in immune response (GO:0002277)	3	0	.00	-	 < 0.01	1.00E00	1.00E00
basophil activation involved in immune response (GO:0002276)	2	0	.00	-	 < 0.01	1.00E00	1.00E00
myeloid cell activation involved in immune response (GO:0002275)	519	0	.25	-	 < 0.01	1.00E00	1.00E00
myeloid leukocyte activation (GO:0002274)	584	0	.28	-	 < 0.01	1.00E00	1.00E00
plasmacytoid dendritic cell differentiation (GO:0002273)	1	0	.00	-	 < 0.01	1.00E00	1.00E00
plasmacytoid dendritic cell activation (GO:0002270)	3	0	.00	-	 < 0.01	1.00E00	1.00E00
negative regulation of IP-10 production (GO:0071659)	1	0	.00	-	 < 0.01	1.00E00	1.00E00
regulation of IP-10 production (GO:0071658)	2	0	.00	-	 < 0.01	1.00E00	1.00E00
positive regulation of granulocyte colony-stimulating factor production (GO:0071657)	3	0	.00	-	 < 0.01	1.00E00	1.00E00
negative regulation of granulocyte colony-stimulating factor production (GO:0071656)	1	0	.00	-	 < 0.01	1.00E00	1.00E00
regulation of granulocyte colony-stimulating factor production (GO:0071655)	4	0	.00	-	 < 0.01	1.00E00	1.00E00
positive regulation of chemokine (C-C motif) ligand 1 production (GO:0071654)	1	0	.00	-	 < 0.01	1.00E00	1.00E00
regulation of chemokine (C-C motif) ligand 1 production (GO:0071652)	1	0	.00	-	 < 0.01	1.00E00	1.00E00
positive regulation of chemokine (C-C motif) ligand 5 production (GO:0071651)	6	0	.00	-	 < 0.01	1.00E00	1.00E00
negative regulation of chemokine (C-C motif) ligand 5 production (GO:0071650)	5	0	.00	-	 < 0.01	1.00E00	1.00E00
lipid metabolic process (GO:0006629)	1236	0	.59	-	 < 0.01	1.00E00	1.00E00
protein processing involved in protein targeting to mitochondrion (GO:0006627)	5	0	.00	-	 < 0.01	1.00E00	1.00E00
protein targeting to mitochondrion (GO:0006626)	56	0	.03	-	 < 0.01	1.00E00	1.00E00
protein targeting to peroxisome (GO:0006625)	80	0	.04	-	 < 0.01	1.00E00	1.00E00
vacuolar protein processing (GO:0006624)	2	0	.00	-	 < 0.01	1.00E00	1.00E00
protein targeting to vacuole (GO:0006623)	40	0	.02	-	 < 0.01	1.00E00	1.00E00
protein targeting to lysosome (GO:0006622)	23	0	.01	-	 < 0.01	1.00E00	1.00E00
protein retention in ER lumen (GO:0006621)	9	0	.00	-	 < 0.01	1.00E00	1.00E00
leukocyte activation involved in inflammatory response (GO:0002269)	32	0	.02	-	 < 0.01	1.00E00	1.00E00
posttranslational protein targeting to endoplasmic reticulum membrane (GO:0006620)	13	0	.01	-	 < 0.01	1.00E00	1.00E00
follicular dendritic cell differentiation (GO:0002268)	1	0	.00	-	 < 0.01	1.00E00	1.00E00
follicular dendritic cell activation (GO:0002266)	2	0	.00	-	 < 0.01	1.00E00	1.00E00
astrocyte activation involved in immune response (GO:0002265)	4	0	.00	-	 < 0.01	1.00E00	1.00E00
endothelial cell activation involved in immune response (GO:0002264)	1	0	.00	-	 < 0.01	1.00E00	1.00E00
cell activation involved in immune response (GO:0002263)	626	0	.30	-	 < 0.01	1.00E00	1.00E00
myeloid cell homeostasis (GO:0002262)	117	0	.06	-	 < 0.01	1.00E00	1.00E00
lymphocyte homeostasis (GO:0002260)	53	0	.03	-	 < 0.01	1.00E00	1.00E00
regulation of chemokine (C-C motif) ligand 5 production (GO:0071649)	10	0	.00	-	 < 0.01	1.00E00	1.00E00
negative regulation of chemokine (C-C motif) ligand 4 production (GO:0071644)	1	0	.00	-	 < 0.01	1.00E00	1.00E00
regulation of chemokine (C-C motif) ligand 4 production (GO:0071643)	1	0	.00	-	 < 0.01	1.00E00	1.00E00
positive regulation of macrophage inflammatory protein 1 alpha production (GO:0071642)	1	0	.00	-	 < 0.01	1.00E00	1.00E00
negative regulation of macrophage inflammatory protein 1 alpha production (GO:0071641)	3	0	.00	-	 < 0.01	1.00E00	1.00E00
regulation of macrophage inflammatory protein 1 alpha production (GO:0071640)	5	0	.00	-	 < 0.01	1.00E00	1.00E00
modulation by host of viral RNA-binding transcription factor activity (GO:1990969)	1	0	.00	-	 < 0.01	1.00E00	1.00E00
SRP-dependent cotranslational protein targeting to membrane, signal sequence recognition (GO:0006617)	2	0	.00	-	 < 0.01	1.00E00	1.00E00
modulation by host of RNA binding by virus (GO:1990968)	1	0	.00	-	 < 0.01	1.00E00	1.00E00
SRP-dependent cotranslational protein targeting to membrane, translocation (GO:0006616)	8	0	.00	-	 < 0.01	1.00E00	1.00E00
ATP generation from poly-ADP-D-ribose (GO:1990966)	4	0	.00	-	 < 0.01	1.00E00	1.00E00
SRP-dependent cotranslational protein targeting to membrane (GO:0006614)	96	0	.05	-	 < 0.01	1.00E00	1.00E00
cotranslational protein targeting to membrane (GO:0006613)	101	0	.05	-	 < 0.01	1.00E00	1.00E00
protein targeting to membrane (GO:0006612)	184	0	.09	-	 < 0.01	1.00E00	1.00E00
establishment of blood-retinal barrier (GO:1990963)	1	0	.00	-	 < 0.01	1.00E00	1.00E00
protein export from nucleus (GO:0006611)	152	0	.07	-	 < 0.01	1.00E00	1.00E00
xenobiotic transport across blood-brain barrier (GO:1990962)	5	0	.00	-	 < 0.01	1.00E00	1.00E00
ribosomal protein import into nucleus (GO:0006610)	4	0	.00	-	 < 0.01	1.00E00	1.00E00
xenobiotic detoxification by transmembrane export across the plasma membrane (GO:1990961)	8	0	.00	-	 < 0.01	1.00E00	1.00E00
kinin cascade (GO:0002254)	3	0	.00	-	 < 0.01	1.00E00	1.00E00
activation of immune response (GO:0002253)	526	0	.25	-	 < 0.01	1.00E00	1.00E00
immune effector process (GO:0002252)	1095	0	.53	-	 < 0.01	1.00E00	1.00E00
organ or tissue specific immune response (GO:0002251)	37	0	.02	-	 < 0.01	1.00E00	1.00E00
adaptive immune response (GO:0002250)	628	0	.30	-	 < 0.01	1.00E00	1.00E00
positive regulation of monocyte chemotactic protein-1 production (GO:0071639)	10	0	.00	-	 < 0.01	1.00E00	1.00E00
negative regulation of monocyte chemotactic protein-1 production (GO:0071638)	6	0	.00	-	 < 0.01	1.00E00	1.00E00
regulation of monocyte chemotactic protein-1 production (GO:0071637)	16	0	.01	-	 < 0.01	1.00E00	1.00E00
positive regulation of transforming growth factor beta production (GO:0071636)	18	0	.01	-	 < 0.01	1.00E00	1.00E00
negative regulation of transforming growth factor beta production (GO:0071635)	13	0	.01	-	 < 0.01	1.00E00	1.00E00
regulation of transforming growth factor beta production (GO:0071634)	38	0	.02	-	 < 0.01	1.00E00	1.00E00
nuclear protein quality control by the ubiquitin-proteasome system (GO:0071630)	2	0	.00	-	 < 0.01	1.00E00	1.00E00
homogentisate metabolic process (GO:1901999)	1	0	.00	-	 < 0.01	1.00E00	1.00E00
toxin transport (GO:1901998)	43	0	.02	-	 < 0.01	1.00E00	1.00E00
NLS-bearing protein import into nucleus (GO:0006607)	19	0	.01	-	 < 0.01	1.00E00	1.00E00
protein import into nucleus (GO:0006606)	100	0	.05	-	 < 0.01	1.00E00	1.00E00
protein targeting (GO:0006605)	374	0	.18	-	 < 0.01	1.00E00	1.00E00
positive regulation of meiotic cell cycle phase transition (GO:1901995)	5	0	.00	-	 < 0.01	1.00E00	1.00E00
negative regulation of meiotic cell cycle phase transition (GO:1901994)	3	0	.00	-	 < 0.01	1.00E00	1.00E00
phosphocreatine metabolic process (GO:0006603)	4	0	.00	-	 < 0.01	1.00E00	1.00E00
regulation of meiotic cell cycle phase transition (GO:1901993)	8	0	.00	-	 < 0.01	1.00E00	1.00E00
positive regulation of mitotic cell cycle phase transition (GO:1901992)	82	0	.04	-	 < 0.01	1.00E00	1.00E00
creatine biosynthetic process (GO:0006601)	2	0	.00	-	 < 0.01	1.00E00	1.00E00
negative regulation of mitotic cell cycle phase transition (GO:1901991)	219	0	.11	-	 < 0.01	1.00E00	1.00E00
creatine metabolic process (GO:0006600)	7	0	.00	-	 < 0.01	1.00E00	1.00E00
regulation of mitotic cell cycle phase transition (GO:1901990)	419	0	.20	-	 < 0.01	1.00E00	1.00E00
connective tissue replacement involved in inflammatory response wound healing (GO:0002248)	5	0	.00	-	 < 0.01	1.00E00	1.00E00
wound healing involved in inflammatory response (GO:0002246)	6	0	.00	-	 < 0.01	1.00E00	1.00E00
hematopoietic progenitor cell differentiation (GO:0002244)	97	0	.05	-	 < 0.01	1.00E00	1.00E00
cytoplasm protein quality control by the ubiquitin-proteasome system (GO:0071629)	1	0	.00	-	 < 0.01	1.00E00	1.00E00
mastication (GO:0071626)	3	0	.00	-	 < 0.01	1.00E00	1.00E00
vocalization behavior (GO:0071625)	20	0	.01	-	 < 0.01	1.00E00	1.00E00
positive regulation of granulocyte chemotaxis (GO:0071624)	29	0	.01	-	 < 0.01	1.00E00	1.00E00
negative regulation of granulocyte chemotaxis (GO:0071623)	3	0	.00	-	 < 0.01	1.00E00	1.00E00
regulation of granulocyte chemotaxis (GO:0071622)	50	0	.02	-	 < 0.01	1.00E00	1.00E00
granulocyte chemotaxis (GO:0071621)	87	0	.04	-	 < 0.01	1.00E00	1.00E00
positive regulation of cell cycle phase transition (GO:1901989)	100	0	.05	-	 < 0.01	1.00E00	1.00E00
negative regulation of cell cycle phase transition (GO:1901988)	235	0	.11	-	 < 0.01	1.00E00	1.00E00
regulation of cell cycle phase transition (GO:1901987)	457	0	.22	-	 < 0.01	1.00E00	1.00E00
response to ketamine (GO:1901986)	1	0	.00	-	 < 0.01	1.00E00	1.00E00
positive regulation of protein acetylation (GO:1901985)	45	0	.02	-	 < 0.01	1.00E00	1.00E00
negative regulation of protein acetylation (GO:1901984)	23	0	.01	-	 < 0.01	1.00E00	1.00E00
regulation of protein acetylation (GO:1901983)	76	0	.04	-	 < 0.01	1.00E00	1.00E00
positive regulation of inward rectifier potassium channel activity (GO:1901980)	2	0	.00	-	 < 0.01	1.00E00	1.00E00
response to molecule of fungal origin (GO:0002238)	4	0	.00	-	 < 0.01	1.00E00	1.00E00
response to molecule of bacterial origin (GO:0002237)	339	0	.16	-	 < 0.01	1.00E00	1.00E00
leukocyte chemotaxis involved in inflammatory response (GO:0002232)	6	0	.00	-	 < 0.01	1.00E00	1.00E00
positive regulation of defense response to virus by host (GO:0002230)	32	0	.02	-	 < 0.01	1.00E00	1.00E00
acyl-CoA biosynthetic process (GO:0071616)	48	0	.02	-	 < 0.01	1.00E00	1.00E00
oxidative deethylation (GO:0071615)	1	0	.00	-	 < 0.01	1.00E00	1.00E00
granulocyte colony-stimulating factor production (GO:0071611)	1	0	.00	-	 < 0.01	1.00E00	1.00E00
regulation of inward rectifier potassium channel activity (GO:1901979)	5	0	.00	-	 < 0.01	1.00E00	1.00E00
positive regulation of cell cycle checkpoint (GO:1901978)	9	0	.00	-	 < 0.01	1.00E00	1.00E00
negative regulation of cell cycle checkpoint (GO:1901977)	7	0	.00	-	 < 0.01	1.00E00	1.00E00
peptidyl-aspartic acid autophosphorylation (GO:1990938)	1	0	.00	-	 < 0.01	1.00E00	1.00E00
regulation of cell cycle checkpoint (GO:1901976)	31	0	.01	-	 < 0.01	1.00E00	1.00E00
positive regulation of metanephric ureteric bud development (GO:2001076)	2	0	.00	-	 < 0.01	1.00E00	1.00E00
regulation of metanephric ureteric bud development (GO:2001074)	2	0	.00	-	 < 0.01	1.00E00	1.00E00
positive regulation of mitotic sister chromatid separation (GO:1901970)	13	0	.01	-	 < 0.01	1.00E00	1.00E00
natural killer cell mediated immunity (GO:0002228)	25	0	.01	-	 < 0.01	1.00E00	1.00E00
innate immune response in mucosa (GO:0002227)	22	0	.01	-	 < 0.01	1.00E00	1.00E00
positive regulation of antimicrobial peptide production (GO:0002225)	5	0	.00	-	 < 0.01	1.00E00	1.00E00
toll-like receptor signaling pathway (GO:0002224)	99	0	.05	-	 < 0.01	1.00E00	1.00E00
stimulatory C-type lectin receptor signaling pathway (GO:0002223)	113	0	.05	-	 < 0.01	1.00E00	1.00E00
pattern recognition receptor signaling pathway (GO:0002221)	125	0	.06	-	 < 0.01	1.00E00	1.00E00
innate immune response activating cell surface receptor signaling pathway (GO:0002220)	116	0	.06	-	 < 0.01	1.00E00	1.00E00
chemokine (C-C motif) ligand 5 production (GO:0071609)	1	0	.00	-	 < 0.01	1.00E00	1.00E00
transforming growth factor beta production (GO:0071604)	2	0	.00	-	 < 0.01	1.00E00	1.00E00
endothelial cell-cell adhesion (GO:0071603)	4	0	.00	-	 < 0.01	1.00E00	1.00E00
phytosphingosine biosynthetic process (GO:0071602)	1	0	.00	-	 < 0.01	1.00E00	1.00E00
beta-alanine biosynthetic process via 3-ureidopropionate (GO:0033396)	1	0	.00	-	 < 0.01	1.00E00	1.00E00
otic vesicle morphogenesis (GO:0071600)	9	0	.00	-	 < 0.01	1.00E00	1.00E00
response to amino acid starvation (GO:1990928)	82	0	.04	-	 < 0.01	1.00E00	1.00E00
calcium ion regulated lysosome exocytosis (GO:1990927)	2	0	.00	-	 < 0.01	1.00E00	1.00E00
short-term synaptic potentiation (GO:1990926)	2	0	.00	-	 < 0.01	1.00E00	1.00E00
positive regulation of cell proliferation involved in outflow tract morphogenesis (GO:1901964)	1	0	.00	-	 < 0.01	1.00E00	1.00E00
regulation of cell proliferation involved in outflow tract morphogenesis (GO:1901963)	2	0	.00	-	 < 0.01	1.00E00	1.00E00
S-adenosyl-L-methionine transmembrane transport (GO:1901962)	1	0	.00	-	 < 0.01	1.00E00	1.00E00
activation of innate immune response (GO:0002218)	144	0	.07	-	 < 0.01	1.00E00	1.00E00
defense response to nematode (GO:0002215)	2	0	.00	-	 < 0.01	1.00E00	1.00E00
putrescine biosynthetic process from arginine, using agmatinase (GO:0033389)	1	0	.00	-	 < 0.01	1.00E00	1.00E00
putrescine biosynthetic process from arginine (GO:0033388)	1	0	.00	-	 < 0.01	1.00E00	1.00E00
putrescine biosynthetic process from ornithine (GO:0033387)	3	0	.00	-	 < 0.01	1.00E00	1.00E00
geranylgeranyl diphosphate biosynthetic process (GO:0033386)	1	0	.00	-	 < 0.01	1.00E00	1.00E00
geranylgeranyl diphosphate metabolic process (GO:0033385)	1	0	.00	-	 < 0.01	1.00E00	1.00E00
geranyl diphosphate biosynthetic process (GO:0033384)	2	0	.00	-	 < 0.01	1.00E00	1.00E00
geranyl diphosphate metabolic process (GO:0033383)	2	0	.00	-	 < 0.01	1.00E00	1.00E00
double-strand break repair involved in meiotic recombination (GO:1990918)	7	0	.00	-	 < 0.01	1.00E00	1.00E00
maintenance of granzyme B location in T cell secretory granule (GO:0033382)	1	0	.00	-	 < 0.01	1.00E00	1.00E00
reactive nitrogen species metabolic process (GO:2001057)	23	0	.01	-	 < 0.01	1.00E00	1.00E00
granzyme B localization to T cell secretory granule (GO:0033380)	1	0	.00	-	 < 0.01	1.00E00	1.00E00
positive regulation of cysteine-type endopeptidase activity (GO:2001056)	154	0	.07	-	 < 0.01	1.00E00	1.00E00
positive regulation of anterograde dense core granule transport (GO:1901953)	2	0	.00	-	 < 0.01	1.00E00	1.00E00
positive regulation of mesenchymal cell apoptotic process (GO:2001055)	2	0	.00	-	 < 0.01	1.00E00	1.00E00
negative regulation of mesenchymal cell apoptotic process (GO:2001054)	10	0	.00	-	 < 0.01	1.00E00	1.00E00
regulation of anterograde dense core granule transport (GO:1901951)	2	0	.00	-	 < 0.01	1.00E00	1.00E00
regulation of mesenchymal cell apoptotic process (GO:2001053)	12	0	.01	-	 < 0.01	1.00E00	1.00E00
behavioral defense response (GO:0002209)	30	0	.01	-	 < 0.01	1.00E00	1.00E00
dense core granule transport (GO:1901950)	9	0	.00	-	 < 0.01	1.00E00	1.00E00
response to psychosocial stress (GO:1990911)	4	0	.00	-	 < 0.01	1.00E00	1.00E00
somatic diversification of immunoglobulins involved in immune response (GO:0002208)	18	0	.01	-	 < 0.01	1.00E00	1.00E00
response to hypobaric hypoxia (GO:1990910)	4	0	.00	-	 < 0.01	1.00E00	1.00E00
positive regulation of tendon cell differentiation (GO:2001051)	1	0	.00	-	 < 0.01	1.00E00	1.00E00
somatic recombination of immunoglobulin genes involved in immune response (GO:0002204)	18	0	.01	-	 < 0.01	1.00E00	1.00E00
somatic diversification of immune receptors (GO:0002200)	44	0	.02	-	 < 0.01	1.00E00	1.00E00
positive regulation of MHC class II biosynthetic process (GO:0045348)	12	0	.01	-	 < 0.01	1.00E00	1.00E00
negative regulation of MHC class II biosynthetic process (GO:0045347)	6	0	.00	-	 < 0.01	1.00E00	1.00E00
regulation of MHC class II biosynthetic process (GO:0045346)	17	0	.01	-	 < 0.01	1.00E00	1.00E00
positive regulation of MHC class I biosynthetic process (GO:0045345)	6	0	.00	-	 < 0.01	1.00E00	1.00E00
negative regulation of MHC class I biosynthetic process (GO:0045344)	1	0	.00	-	 < 0.01	1.00E00	1.00E00
regulation of MHC class I biosynthetic process (GO:0045343)	8	0	.00	-	 < 0.01	1.00E00	1.00E00
MHC class II biosynthetic process (GO:0045342)	1	0	.00	-	 < 0.01	1.00E00	1.00E00
maintenance of protease location in T cell secretory granule (GO:0033379)	1	0	.00	-	 < 0.01	1.00E00	1.00E00
maintenance of protein location in T cell secretory granule (GO:0033377)	1	0	.00	-	 < 0.01	1.00E00	1.00E00
protease localization to T cell secretory granule (GO:0033375)	1	0	.00	-	 < 0.01	1.00E00	1.00E00
protein localization to T cell secretory granule (GO:0033374)	1	0	.00	-	 < 0.01	1.00E00	1.00E00
maintenance of protease location in mast cell secretory granule (GO:0033373)	1	0	.00	-	 < 0.01	1.00E00	1.00E00
regulation of tendon cell differentiation (GO:2001049)	1	0	.00	-	 < 0.01	1.00E00	1.00E00
T cell secretory granule organization (GO:0033371)	1	0	.00	-	 < 0.01	1.00E00	1.00E00
maintenance of protein location in mast cell secretory granule (GO:0033370)	1	0	.00	-	 < 0.01	1.00E00	1.00E00
positive regulation of integrin-mediated signaling pathway (GO:2001046)	7	0	.00	-	 < 0.01	1.00E00	1.00E00
negative regulation of integrin-mediated signaling pathway (GO:2001045)	3	0	.00	-	 < 0.01	1.00E00	1.00E00
regulation of integrin-mediated signaling pathway (GO:2001044)	15	0	.01	-	 < 0.01	1.00E00	1.00E00
positive regulation of cellular response to drug (GO:2001040)	1	0	.00	-	 < 0.01	1.00E00	1.00E00
reproductive behavior (GO:0019098)	29	0	.01	-	 < 0.01	1.00E00	1.00E00
farnesyl diphosphate metabolic process (GO:0045338)	5	0	.00	-	 < 0.01	1.00E00	1.00E00
farnesyl diphosphate biosynthetic process (GO:0045337)	4	0	.00	-	 < 0.01	1.00E00	1.00E00
cellular respiration (GO:0045333)	160	0	.08	-	 < 0.01	1.00E00	1.00E00
phospholipid translocation (GO:0045332)	45	0	.02	-	 < 0.01	1.00E00	1.00E00
protease localization to mast cell secretory granule (GO:0033368)	1	0	.00	-	 < 0.01	1.00E00	1.00E00
protein localization to mast cell secretory granule (GO:0033367)	1	0	.00	-	 < 0.01	1.00E00	1.00E00
protein localization to secretory granule (GO:0033366)	4	0	.00	-	 < 0.01	1.00E00	1.00E00
mast cell secretory granule organization (GO:0033364)	2	0	.00	-	 < 0.01	1.00E00	1.00E00
secretory granule organization (GO:0033363)	37	0	.02	-	 < 0.01	1.00E00	1.00E00
regulation of cellular response to drug (GO:2001038)	3	0	.00	-	 < 0.01	1.00E00	1.00E00
positive regulation of tongue muscle cell differentiation (GO:2001037)	2	0	.00	-	 < 0.01	1.00E00	1.00E00
regulation of tongue muscle cell differentiation (GO:2001035)	2	0	.00	-	 < 0.01	1.00E00	1.00E00
positive regulation of double-strand break repair via nonhomologous end joining (GO:2001034)	17	0	.01	-	 < 0.01	1.00E00	1.00E00
negative regulation of double-strand break repair via nonhomologous end joining (GO:2001033)	7	0	.00	-	 < 0.01	1.00E00	1.00E00
regulation of double-strand break repair via nonhomologous end joining (GO:2001032)	30	0	.01	-	 < 0.01	1.00E00	1.00E00
positive regulation of cellular glucuronidation (GO:2001031)	1	0	.00	-	 < 0.01	1.00E00	1.00E00
negative regulation of cellular glucuronidation (GO:2001030)	8	0	.00	-	 < 0.01	1.00E00	1.00E00
transformation of host cell by virus (GO:0019087)	3	0	.00	-	 < 0.01	1.00E00	1.00E00
late viral transcription (GO:0019086)	4	0	.00	-	 < 0.01	1.00E00	1.00E00
early viral transcription (GO:0019085)	2	0	.00	-	 < 0.01	1.00E00	1.00E00
carnitine biosynthetic process (GO:0045329)	5	0	.00	-	 < 0.01	1.00E00	1.00E00
viral transcription (GO:0019083)	116	0	.06	-	 < 0.01	1.00E00	1.00E00
viral protein processing (GO:0019082)	39	0	.02	-	 < 0.01	1.00E00	1.00E00
viral translation (GO:0019081)	18	0	.01	-	 < 0.01	1.00E00	1.00E00
viral gene expression (GO:0019080)	171	0	.08	-	 < 0.01	1.00E00	1.00E00
late endosome to vacuole transport (GO:0045324)	25	0	.01	-	 < 0.01	1.00E00	1.00E00
leukocyte activation (GO:0045321)	931	0	.45	-	 < 0.01	1.00E00	1.00E00
S-adenosylmethionine cycle (GO:0033353)	7	0	.00	-	 < 0.01	1.00E00	1.00E00
regulation of cellular glucuronidation (GO:2001029)	9	0	.00	-	 < 0.01	1.00E00	1.00E00
positive regulation of endothelial cell chemotaxis (GO:2001028)	15	0	.01	-	 < 0.01	1.00E00	1.00E00
negative regulation of endothelial cell chemotaxis (GO:2001027)	4	0	.00	-	 < 0.01	1.00E00	1.00E00
regulation of endothelial cell chemotaxis (GO:2001026)	21	0	.01	-	 < 0.01	1.00E00	1.00E00
positive regulation of response to drug (GO:2001025)	1	0	.00	-	 < 0.01	1.00E00	1.00E00
negative regulation of response to drug (GO:2001024)	1	0	.00	-	 < 0.01	1.00E00	1.00E00
regulation of response to drug (GO:2001023)	5	0	.00	-	 < 0.01	1.00E00	1.00E00
positive regulation of response to DNA damage stimulus (GO:2001022)	114	0	.05	-	 < 0.01	1.00E00	1.00E00
negative regulation of response to DNA damage stimulus (GO:2001021)	83	0	.04	-	 < 0.01	1.00E00	1.00E00
regulation of response to DNA damage stimulus (GO:2001020)	229	0	.11	-	 < 0.01	1.00E00	1.00E00
viral genome replication (GO:0019079)	27	0	.01	-	 < 0.01	1.00E00	1.00E00
viral release from host cell (GO:0019076)	6	0	.00	-	 < 0.01	1.00E00	1.00E00
virus maturation (GO:0019075)	2	0	.00	-	 < 0.01	1.00E00	1.00E00
viral RNA genome packaging (GO:0019074)	2	0	.00	-	 < 0.01	1.00E00	1.00E00
viral genome packaging (GO:0019072)	2	0	.00	-	 < 0.01	1.00E00	1.00E00
asparagine catabolic process via L-aspartate (GO:0033345)	1	0	.00	-	 < 0.01	1.00E00	1.00E00
positive regulation of exoribonuclease activity (GO:1901919)	1	0	.00	-	 < 0.01	1.00E00	1.00E00
cholesterol efflux (GO:0033344)	23	0	.01	-	 < 0.01	1.00E00	1.00E00
regulation of exoribonuclease activity (GO:1901917)	1	0	.00	-	 < 0.01	1.00E00	1.00E00
positive regulation of retrograde axon cargo transport (GO:2001019)	1	0	.00	-	 < 0.01	1.00E00	1.00E00
negative regulation of collagen binding (GO:0033342)	1	0	.00	-	 < 0.01	1.00E00	1.00E00
regulation of collagen binding (GO:0033341)	1	0	.00	-	 < 0.01	1.00E00	1.00E00
regulation of retrograde axon cargo transport (GO:2001017)	1	0	.00	-	 < 0.01	1.00E00	1.00E00
positive regulation of skeletal muscle cell differentiation (GO:2001016)	6	0	.00	-	 < 0.01	1.00E00	1.00E00
negative regulation of skeletal muscle cell differentiation (GO:2001015)	6	0	.00	-	 < 0.01	1.00E00	1.00E00
regulation of skeletal muscle cell differentiation (GO:2001014)	20	0	.01	-	 < 0.01	1.00E00	1.00E00
adenosine 5'-(hexahydrogen pentaphosphate) catabolic process (GO:1901911)	5	0	.00	-	 < 0.01	1.00E00	1.00E00
epithelial cell proliferation involved in renal tubule morphogenesis (GO:2001013)	3	0	.00	-	 < 0.01	1.00E00	1.00E00
adenosine 5'-(hexahydrogen pentaphosphate) metabolic process (GO:1901910)	5	0	.00	-	 < 0.01	1.00E00	1.00E00
mesenchymal cell differentiation involved in renal system development (GO:2001012)	8	0	.00	-	 < 0.01	1.00E00	1.00E00
virion assembly (GO:0019068)	39	0	.02	-	 < 0.01	1.00E00	1.00E00
receptor-mediated endocytosis of virus by host cell (GO:0019065)	7	0	.00	-	 < 0.01	1.00E00	1.00E00
positive regulation of type IIa hypersensitivity (GO:0001798)	3	0	.00	-	 < 0.01	1.00E00	1.00E00
fusion of virus membrane with host plasma membrane (GO:0019064)	7	0	.00	-	 < 0.01	1.00E00	1.00E00
negative regulation of type IIa hypersensitivity (GO:0001797)	1	0	.00	-	 < 0.01	1.00E00	1.00E00
regulation of type IIa hypersensitivity (GO:0001796)	4	0	.00	-	 < 0.01	1.00E00	1.00E00
virion attachment to host cell (GO:0019062)	10	0	.00	-	 < 0.01	1.00E00	1.00E00
uncoating of virus (GO:0019061)	1	0	.00	-	 < 0.01	1.00E00	1.00E00
intracellular transport of viral protein in host cell (GO:0019060)	2	0	.00	-	 < 0.01	1.00E00	1.00E00
centriole replication (GO:0007099)	22	0	.01	-	 < 0.01	1.00E00	1.00E00
centrosome cycle (GO:0007098)	88	0	.04	-	 < 0.01	1.00E00	1.00E00
nuclear migration (GO:0007097)	22	0	.01	-	 < 0.01	1.00E00	1.00E00
regulation of exit from mitosis (GO:0007096)	20	0	.01	-	 < 0.01	1.00E00	1.00E00
mitotic G2 DNA damage checkpoint (GO:0007095)	22	0	.01	-	 < 0.01	1.00E00	1.00E00
mitotic spindle assembly checkpoint (GO:0007094)	23	0	.01	-	 < 0.01	1.00E00	1.00E00
mitotic cell cycle checkpoint (GO:0007093)	159	0	.08	-	 < 0.01	1.00E00	1.00E00
metaphase/anaphase transition of mitotic cell cycle (GO:0007091)	6	0	.00	-	 < 0.01	1.00E00	1.00E00
diadenosine hexaphosphate catabolic process (GO:1901909)	5	0	.00	-	 < 0.01	1.00E00	1.00E00
diadenosine hexaphosphate metabolic process (GO:1901908)	5	0	.00	-	 < 0.01	1.00E00	1.00E00
diadenosine pentaphosphate catabolic process (GO:1901907)	5	0	.00	-	 < 0.01	1.00E00	1.00E00
diadenosine pentaphosphate metabolic process (GO:1901906)	5	0	.00	-	 < 0.01	1.00E00	1.00E00
viral life cycle (GO:0019058)	223	0	.11	-	 < 0.01	1.00E00	1.00E00
modulation by virus of host transcription (GO:0019056)	1	0	.00	-	 < 0.01	1.00E00	1.00E00
modulation by virus of host cellular process (GO:0019054)	22	0	.01	-	 < 0.01	1.00E00	1.00E00
natural killer cell proliferation (GO:0001787)	1	0	.00	-	 < 0.01	1.00E00	1.00E00
suppression by virus of host apoptotic process (GO:0019050)	3	0	.00	-	 < 0.01	1.00E00	1.00E00
B cell apoptotic process (GO:0001783)	8	0	.00	-	 < 0.01	1.00E00	1.00E00
traversing start control point of mitotic cell cycle (GO:0007089)	4	0	.00	-	 < 0.01	1.00E00	1.00E00
B cell homeostasis (GO:0001782)	24	0	.01	-	 < 0.01	1.00E00	1.00E00
regulation of mitotic nuclear division (GO:0007088)	108	0	.05	-	 < 0.01	1.00E00	1.00E00
neutrophil apoptotic process (GO:0001781)	2	0	.00	-	 < 0.01	1.00E00	1.00E00
neutrophil homeostasis (GO:0001780)	12	0	.01	-	 < 0.01	1.00E00	1.00E00
mitotic nuclear envelope reassembly (GO:0007084)	3	0	.00	-	 < 0.01	1.00E00	1.00E00
Leydig cell differentiation (GO:0033327)	11	0	.01	-	 < 0.01	1.00E00	1.00E00
cerebrospinal fluid secretion (GO:0033326)	3	0	.00	-	 < 0.01	1.00E00	1.00E00
mitotic metaphase plate congression (GO:0007080)	45	0	.02	-	 < 0.01	1.00E00	1.00E00
UDP-D-xylose biosynthetic process (GO:0033320)	1	0	.00	-	 < 0.01	1.00E00	1.00E00
mitigation of host defenses by virus (GO:0019049)	2	0	.00	-	 < 0.01	1.00E00	1.00E00
modulation by virus of host process (GO:0019048)	34	0	.02	-	 < 0.01	1.00E00	1.00E00
release from viral latency (GO:0019046)	3	0	.00	-	 < 0.01	1.00E00	1.00E00
natural killer cell differentiation (GO:0001779)	12	0	.01	-	 < 0.01	1.00E00	1.00E00
latent virus replication (GO:0019045)	3	0	.00	-	 < 0.01	1.00E00	1.00E00
plasma membrane repair (GO:0001778)	12	0	.01	-	 < 0.01	1.00E00	1.00E00
T cell homeostatic proliferation (GO:0001777)	1	0	.00	-	 < 0.01	1.00E00	1.00E00
establishment of viral latency (GO:0019043)	10	0	.00	-	 < 0.01	1.00E00	1.00E00
leukocyte homeostasis (GO:0001776)	71	0	.03	-	 < 0.01	1.00E00	1.00E00
viral latency (GO:0019042)	12	0	.01	-	 < 0.01	1.00E00	1.00E00
telomere maintenance via telomere trimming (GO:0090737)	11	0	.01	-	 < 0.01	1.00E00	1.00E00
cell activation (GO:0001775)	1076	0	.52	-	 < 0.01	1.00E00	1.00E00
microglial cell activation (GO:0001774)	32	0	.02	-	 < 0.01	1.00E00	1.00E00
DNA repair complex assembly (GO:0090735)	6	0	.00	-	 < 0.01	1.00E00	1.00E00
myeloid dendritic cell activation (GO:0001773)	24	0	.01	-	 < 0.01	1.00E00	1.00E00
mitotic chromosome movement towards spindle pole (GO:0007079)	4	0	.00	-	 < 0.01	1.00E00	1.00E00
immunological synapse formation (GO:0001771)	12	0	.01	-	 < 0.01	1.00E00	1.00E00
mitotic nuclear envelope disassembly (GO:0007077)	12	0	.01	-	 < 0.01	1.00E00	1.00E00
establishment of natural killer cell polarity (GO:0001770)	1	0	.00	-	 < 0.01	1.00E00	1.00E00
mitotic chromosome condensation (GO:0007076)	16	0	.01	-	 < 0.01	1.00E00	1.00E00
UDP-D-xylose metabolic process (GO:0033319)	1	0	.00	-	 < 0.01	1.00E00	1.00E00
positive regulation of transcription involved in exit from mitosis (GO:0007072)	1	0	.00	-	 < 0.01	1.00E00	1.00E00
meiotic spindle assembly checkpoint (GO:0033316)	1	0	.00	-	 < 0.01	1.00E00	1.00E00
mitotic DNA replication checkpoint (GO:0033314)	10	0	.00	-	 < 0.01	1.00E00	1.00E00
meiotic cell cycle checkpoint (GO:0033313)	7	0	.00	-	 < 0.01	1.00E00	1.00E00
anterior/posterior pattern specification involved in ureteric bud development (GO:0072099)	1	0	.00	-	 < 0.01	1.00E00	1.00E00
anterior/posterior pattern specification involved in kidney development (GO:0072098)	2	0	.00	-	 < 0.01	1.00E00	1.00E00
negative regulation of branch elongation involved in ureteric bud branching by BMP signaling pathway (GO:0072097)	1	0	.00	-	 < 0.01	1.00E00	1.00E00
negative regulation of branch elongation involved in ureteric bud branching (GO:0072096)	1	0	.00	-	 < 0.01	1.00E00	1.00E00
regulation of branch elongation involved in ureteric bud branching (GO:0072095)	4	0	.00	-	 < 0.01	1.00E00	1.00E00
establishment of T cell polarity (GO:0001768)	8	0	.00	-	 < 0.01	1.00E00	1.00E00
establishment of lymphocyte polarity (GO:0001767)	9	0	.00	-	 < 0.01	1.00E00	1.00E00
metanephric renal vesicle formation (GO:0072093)	4	0	.00	-	 < 0.01	1.00E00	1.00E00
membrane raft polarization (GO:0001766)	3	0	.00	-	 < 0.01	1.00E00	1.00E00
ureteric bud invasion (GO:0072092)	3	0	.00	-	 < 0.01	1.00E00	1.00E00
membrane raft assembly (GO:0001765)	10	0	.00	-	 < 0.01	1.00E00	1.00E00
regulation of stem cell proliferation (GO:0072091)	72	0	.03	-	 < 0.01	1.00E00	1.00E00
neuron migration (GO:0001764)	126	0	.06	-	 < 0.01	1.00E00	1.00E00
morphogenesis of a branching structure (GO:0001763)	168	0	.08	-	 < 0.01	1.00E00	1.00E00
female meiosis sister chromatid cohesion (GO:0007066)	1	0	.00	-	 < 0.01	1.00E00	1.00E00
primary adaptive immune response involving T cells and B cells (GO:0090721)	1	0	.00	-	 < 0.01	1.00E00	1.00E00
primary adaptive immune response (GO:0090720)	1	0	.00	-	 < 0.01	1.00E00	1.00E00
mitotic sister chromatid cohesion (GO:0007064)	19	0	.01	-	 < 0.01	1.00E00	1.00E00
regulation of sister chromatid cohesion (GO:0007063)	22	0	.01	-	 < 0.01	1.00E00	1.00E00
sister chromatid cohesion (GO:0007062)	49	0	.02	-	 < 0.01	1.00E00	1.00E00
phytol metabolic process (GO:0033306)	2	0	.00	-	 < 0.01	1.00E00	1.00E00
male meiosis chromosome segregation (GO:0007060)	4	0	.00	-	 < 0.01	1.00E00	1.00E00
cell cycle comprising mitosis without cytokinesis (GO:0033301)	1	0	.00	-	 < 0.01	1.00E00	1.00E00
stem cell proliferation (GO:0072089)	55	0	.03	-	 < 0.01	1.00E00	1.00E00
nephron epithelium morphogenesis (GO:0072088)	66	0	.03	-	 < 0.01	1.00E00	1.00E00
renal vesicle development (GO:0072087)	14	0	.01	-	 < 0.01	1.00E00	1.00E00
specification of loop of Henle identity (GO:0072086)	4	0	.00	-	 < 0.01	1.00E00	1.00E00
organ induction (GO:0001759)	16	0	.01	-	 < 0.01	1.00E00	1.00E00
somite specification (GO:0001757)	5	0	.00	-	 < 0.01	1.00E00	1.00E00
somitogenesis (GO:0001756)	65	0	.03	-	 < 0.01	1.00E00	1.00E00
neural crest cell migration (GO:0001755)	54	0	.03	-	 < 0.01	1.00E00	1.00E00
specification of nephron tubule identity (GO:0072081)	5	0	.00	-	 < 0.01	1.00E00	1.00E00
eye photoreceptor cell differentiation (GO:0001754)	48	0	.02	-	 < 0.01	1.00E00	1.00E00
nephron tubule development (GO:0072080)	77	0	.04	-	 < 0.01	1.00E00	1.00E00
immunological memory formation process (GO:0090715)	1	0	.00	-	 < 0.01	1.00E00	1.00E00
chromosome segregation (GO:0007059)	274	0	.13	-	 < 0.01	1.00E00	1.00E00
immunological memory process (GO:0090713)	1	0	.00	-	 < 0.01	1.00E00	1.00E00
spindle assembly involved in female meiosis I (GO:0007057)	2	0	.00	-	 < 0.01	1.00E00	1.00E00
spindle assembly involved in female meiosis (GO:0007056)	3	0	.00	-	 < 0.01	1.00E00	1.00E00
mitotic spindle organization (GO:0007052)	166	0	.08	-	 < 0.01	1.00E00	1.00E00
spindle organization (GO:0007051)	229	0	.11	-	 < 0.01	1.00E00	1.00E00
cell cycle arrest (GO:0007050)	144	0	.07	-	 < 0.01	1.00E00	1.00E00
positive regulation of optic nerve formation (GO:2000597)	1	0	.00	-	 < 0.01	1.00E00	1.00E00
nephron tubule formation (GO:0072079)	18	0	.01	-	 < 0.01	1.00E00	1.00E00
nephron tubule morphogenesis (GO:0072078)	64	0	.03	-	 < 0.01	1.00E00	1.00E00
regulation of optic nerve formation (GO:2000595)	1	0	.00	-	 < 0.01	1.00E00	1.00E00
renal vesicle morphogenesis (GO:0072077)	13	0	.01	-	 < 0.01	1.00E00	1.00E00
positive regulation of metanephric DCT cell differentiation (GO:2000594)	2	0	.00	-	 < 0.01	1.00E00	1.00E00
nephrogenic mesenchyme development (GO:0072076)	3	0	.00	-	 < 0.01	1.00E00	1.00E00
metanephric mesenchyme development (GO:0072075)	14	0	.01	-	 < 0.01	1.00E00	1.00E00
regulation of metanephric DCT cell differentiation (GO:2000592)	2	0	.00	-	 < 0.01	1.00E00	1.00E00
kidney mesenchyme development (GO:0072074)	18	0	.01	-	 < 0.01	1.00E00	1.00E00
positive regulation of metanephric mesenchymal cell migration (GO:2000591)	3	0	.00	-	 < 0.01	1.00E00	1.00E00
kidney epithelium development (GO:0072073)	130	0	.06	-	 < 0.01	1.00E00	1.00E00
negative regulation of metanephric mesenchymal cell migration (GO:2000590)	1	0	.00	-	 < 0.01	1.00E00	1.00E00
kidney interstitial fibroblast differentiation (GO:0072071)	2	0	.00	-	 < 0.01	1.00E00	1.00E00
loop of Henle development (GO:0072070)	11	0	.01	-	 < 0.01	1.00E00	1.00E00
optic placode formation (GO:0001743)	2	0	.00	-	 < 0.01	1.00E00	1.00E00
cell-substrate junction assembly (GO:0007044)	43	0	.02	-	 < 0.01	1.00E00	1.00E00
cell-cell junction assembly (GO:0007043)	127	0	.06	-	 < 0.01	1.00E00	1.00E00
lysosomal lumen acidification (GO:0007042)	9	0	.00	-	 < 0.01	1.00E00	1.00E00
regulation of metanephric mesenchymal cell migration (GO:2000589)	4	0	.00	-	 < 0.01	1.00E00	1.00E00
positive regulation of platelet-derived growth factor receptor-beta signaling pathway (GO:2000588)	3	0	.00	-	 < 0.01	1.00E00	1.00E00
negative regulation of platelet-derived growth factor receptor-beta signaling pathway (GO:2000587)	4	0	.00	-	 < 0.01	1.00E00	1.00E00
DCT cell differentiation (GO:0072069)	1	0	.00	-	 < 0.01	1.00E00	1.00E00
regulation of platelet-derived growth factor receptor-beta signaling pathway (GO:2000586)	8	0	.00	-	 < 0.01	1.00E00	1.00E00
negative regulation of platelet-derived growth factor receptor-alpha signaling pathway (GO:2000584)	2	0	.00	-	 < 0.01	1.00E00	1.00E00
regulation of platelet-derived growth factor receptor-alpha signaling pathway (GO:2000583)	5	0	.00	-	 < 0.01	1.00E00	1.00E00
positive regulation of ATP-dependent microtubule motor activity, plus-end-directed (GO:2000582)	3	0	.00	-	 < 0.01	1.00E00	1.00E00
morphogenesis of a polarized epithelium (GO:0001738)	47	0	.02	-	 < 0.01	1.00E00	1.00E00
regulation of ATP-dependent microtubule motor activity, plus-end-directed (GO:2000580)	3	0	.00	-	 < 0.01	1.00E00	1.00E00
establishment of planar polarity (GO:0001736)	21	0	.01	-	 < 0.01	1.00E00	1.00E00
inner medullary collecting duct development (GO:0072061)	3	0	.00	-	 < 0.01	1.00E00	1.00E00
outer medullary collecting duct development (GO:0072060)	1	0	.00	-	 < 0.01	1.00E00	1.00E00
protein catabolic process in the vacuole (GO:0007039)	8	0	.00	-	 < 0.01	1.00E00	1.00E00
regulation of phagocytosis, engulfment (GO:0060099)	14	0	.01	-	 < 0.01	1.00E00	1.00E00
formation of cytoplasmic translation initiation complex (GO:0001732)	16	0	.01	-	 < 0.01	1.00E00	1.00E00
formation of translation preinitiation complex (GO:0001731)	11	0	.01	-	 < 0.01	1.00E00	1.00E00
mitotic cytokinesis checkpoint (GO:0044878)	4	0	.00	-	 < 0.01	1.00E00	1.00E00
vacuolar acidification (GO:0007035)	23	0	.01	-	 < 0.01	1.00E00	1.00E00
endosome organization (GO:0007032)	77	0	.04	-	 < 0.01	1.00E00	1.00E00
peroxisome organization (GO:0007031)	88	0	.04	-	 < 0.01	1.00E00	1.00E00
lipoprotein localization to membrane (GO:0044873)	1	0	.00	-	 < 0.01	1.00E00	1.00E00
Golgi organization (GO:0007030)	137	0	.07	-	 < 0.01	1.00E00	1.00E00
lipoprotein localization (GO:0044872)	16	0	.01	-	 < 0.01	1.00E00	1.00E00
negative regulation by host of viral glycoprotein metabolic process (GO:0044871)	2	0	.00	-	 < 0.01	1.00E00	1.00E00
modulation by host of viral glycoprotein metabolic process (GO:0044870)	2	0	.00	-	 < 0.01	1.00E00	1.00E00
cortical collecting duct development (GO:0072059)	1	0	.00	-	 < 0.01	1.00E00	1.00E00
positive regulation of microtubule motor activity (GO:2000576)	4	0	.00	-	 < 0.01	1.00E00	1.00E00
negative regulation of microtubule motor activity (GO:2000575)	1	0	.00	-	 < 0.01	1.00E00	1.00E00
regulation of microtubule motor activity (GO:2000574)	11	0	.01	-	 < 0.01	1.00E00	1.00E00
positive regulation of DNA biosynthetic process (GO:2000573)	68	0	.03	-	 < 0.01	1.00E00	1.00E00
renal cortex development (GO:0072055)	1	0	.00	-	 < 0.01	1.00E00	1.00E00
positive regulation of interleukin-4-dependent isotype switching to IgE isotypes (GO:2000572)	1	0	.00	-	 < 0.01	1.00E00	1.00E00
renal outer medulla development (GO:0072054)	2	0	.00	-	 < 0.01	1.00E00	1.00E00
regulation of interleukin-4-dependent isotype switching to IgE isotypes (GO:2000571)	1	0	.00	-	 < 0.01	1.00E00	1.00E00
renal inner medulla development (GO:0072053)	2	0	.00	-	 < 0.01	1.00E00	1.00E00
positive regulation of T-helper 2 cell activation (GO:2000570)	1	0	.00	-	 < 0.01	1.00E00	1.00E00
juxtaglomerular apparatus development (GO:0072051)	2	0	.00	-	 < 0.01	1.00E00	1.00E00
S-shaped body morphogenesis (GO:0072050)	7	0	.00	-	 < 0.01	1.00E00	1.00E00
endoplasmic reticulum organization (GO:0007029)	90	0	.04	-	 < 0.01	1.00E00	1.00E00
cytoplasm organization (GO:0007028)	11	0	.01	-	 < 0.01	1.00E00	1.00E00
auditory receptor cell stereocilium organization (GO:0060088)	17	0	.01	-	 < 0.01	1.00E00	1.00E00
negative regulation by host of viral exo-alpha-sialidase activity (GO:0044869)	2	0	.00	-	 < 0.01	1.00E00	1.00E00
relaxation of vascular associated smooth muscle (GO:0060087)	7	0	.00	-	 < 0.01	1.00E00	1.00E00
negative regulation of microtubule depolymerization (GO:0007026)	29	0	.01	-	 < 0.01	1.00E00	1.00E00
modulation by host of viral molecular function (GO:0044868)	3	0	.00	-	 < 0.01	1.00E00	1.00E00
circadian temperature homeostasis (GO:0060086)	3	0	.00	-	 < 0.01	1.00E00	1.00E00
modulation by host of viral catalytic activity (GO:0044867)	2	0	.00	-	 < 0.01	1.00E00	1.00E00
modulation by host of viral exo-alpha-sialidase activity (GO:0044866)	2	0	.00	-	 < 0.01	1.00E00	1.00E00
synaptic transmission involved in micturition (GO:0060084)	3	0	.00	-	 < 0.01	1.00E00	1.00E00
post-chaperonin tubulin folding pathway (GO:0007023)	6	0	.00	-	 < 0.01	1.00E00	1.00E00
smooth muscle contraction involved in micturition (GO:0060083)	3	0	.00	-	 < 0.01	1.00E00	1.00E00
eye blink reflex (GO:0060082)	1	0	.00	-	 < 0.01	1.00E00	1.00E00
tubulin complex assembly (GO:0007021)	10	0	.00	-	 < 0.01	1.00E00	1.00E00
membrane hyperpolarization (GO:0060081)	9	0	.00	-	 < 0.01	1.00E00	1.00E00
microtubule nucleation (GO:0007020)	24	0	.01	-	 < 0.01	1.00E00	1.00E00
inhibitory postsynaptic potential (GO:0060080)	11	0	.01	-	 < 0.01	1.00E00	1.00E00
protein transport into plasma membrane raft (GO:0044861)	2	0	.00	-	 < 0.01	1.00E00	1.00E00
protein localization to plasma membrane raft (GO:0044860)	4	0	.00	-	 < 0.01	1.00E00	1.00E00
regulation of neurotrophin production (GO:0032899)	2	0	.00	-	 < 0.01	1.00E00	1.00E00
neurotrophin production (GO:0032898)	2	0	.00	-	 < 0.01	1.00E00	1.00E00
negative regulation of viral transcription (GO:0032897)	30	0	.01	-	 < 0.01	1.00E00	1.00E00
regulation of T-helper 2 cell activation (GO:2000569)	1	0	.00	-	 < 0.01	1.00E00	1.00E00
positive regulation of organic acid transport (GO:0032892)	44	0	.02	-	 < 0.01	1.00E00	1.00E00
positive regulation of memory T cell activation (GO:2000568)	2	0	.00	-	 < 0.01	1.00E00	1.00E00
negative regulation of organic acid transport (GO:0032891)	25	0	.01	-	 < 0.01	1.00E00	1.00E00
regulation of memory T cell activation (GO:2000567)	2	0	.00	-	 < 0.01	1.00E00	1.00E00
regulation of organic acid transport (GO:0032890)	77	0	.04	-	 < 0.01	1.00E00	1.00E00
comma-shaped body morphogenesis (GO:0072049)	5	0	.00	-	 < 0.01	1.00E00	1.00E00
positive regulation of CD8-positive, alpha-beta T cell proliferation (GO:2000566)	4	0	.00	-	 < 0.01	1.00E00	1.00E00
urokinase plasminogen activator signaling pathway (GO:0038195)	2	0	.00	-	 < 0.01	1.00E00	1.00E00
renal system pattern specification (GO:0072048)	9	0	.00	-	 < 0.01	1.00E00	1.00E00
negative regulation of CD8-positive, alpha-beta T cell proliferation (GO:2000565)	1	0	.00	-	 < 0.01	1.00E00	1.00E00
thyroid-stimulating hormone signaling pathway (GO:0038194)	2	0	.00	-	 < 0.01	1.00E00	1.00E00
proximal/distal pattern formation involved in nephron development (GO:0072047)	5	0	.00	-	 < 0.01	1.00E00	1.00E00
regulation of CD8-positive, alpha-beta T cell proliferation (GO:2000564)	8	0	.00	-	 < 0.01	1.00E00	1.00E00
thromboxane A2 signaling pathway (GO:0038193)	1	0	.00	-	 < 0.01	1.00E00	1.00E00
establishment of planar polarity involved in nephron morphogenesis (GO:0072046)	1	0	.00	-	 < 0.01	1.00E00	1.00E00
reciprocal homologous recombination (GO:0140527)	56	0	.03	-	 < 0.01	1.00E00	1.00E00
positive regulation of CD4-positive, alpha-beta T cell proliferation (GO:2000563)	5	0	.00	-	 < 0.01	1.00E00	1.00E00
gastric inhibitory peptide signaling pathway (GO:0038192)	1	0	.00	-	 < 0.01	1.00E00	1.00E00
negative regulation of CD4-positive, alpha-beta T cell proliferation (GO:2000562)	9	0	.00	-	 < 0.01	1.00E00	1.00E00
collecting duct development (GO:0072044)	14	0	.01	-	 < 0.01	1.00E00	1.00E00
regulation of CD4-positive, alpha-beta T cell proliferation (GO:2000561)	12	0	.01	-	 < 0.01	1.00E00	1.00E00
VEGF-activated neuropilin signaling pathway (GO:0038190)	2	0	.00	-	 < 0.01	1.00E00	1.00E00
positive regulation of CD24 production (GO:2000560)	1	0	.00	-	 < 0.01	1.00E00	1.00E00
endodermal cell fate specification (GO:0001714)	6	0	.00	-	 < 0.01	1.00E00	1.00E00
negative regulation of mesenchymal cell apoptotic process involved in nephron morphogenesis (GO:0072040)	4	0	.00	-	 < 0.01	1.00E00	1.00E00
microtubule depolymerization (GO:0007019)	17	0	.01	-	 < 0.01	1.00E00	1.00E00
excitatory postsynaptic potential (GO:0060079)	65	0	.03	-	 < 0.01	1.00E00	1.00E00
ectodermal cell fate commitment (GO:0001712)	2	0	.00	-	 < 0.01	1.00E00	1.00E00
microtubule-based movement (GO:0007018)	348	0	.17	-	 < 0.01	1.00E00	1.00E00
regulation of postsynaptic membrane potential (GO:0060078)	102	0	.05	-	 < 0.01	1.00E00	1.00E00
endodermal cell fate commitment (GO:0001711)	13	0	.01	-	 < 0.01	1.00E00	1.00E00
microtubule-based process (GO:0007017)	814	0	.39	-	 < 0.01	1.00E00	1.00E00
mesodermal cell fate commitment (GO:0001710)	13	0	.01	-	 < 0.01	1.00E00	1.00E00
actin filament organization (GO:0007015)	273	0	.13	-	 < 0.01	1.00E00	1.00E00
plasma membrane raft organization (GO:0044857)	8	0	.00	-	 < 0.01	1.00E00	1.00E00
regulation of resting membrane potential (GO:0060075)	9	0	.00	-	 < 0.01	1.00E00	1.00E00
actin ubiquitination (GO:0007014)	1	0	.00	-	 < 0.01	1.00E00	1.00E00
plasma membrane raft localization (GO:0044856)	1	0	.00	-	 < 0.01	1.00E00	1.00E00
synapse maturation (GO:0060074)	12	0	.01	-	 < 0.01	1.00E00	1.00E00
plasma membrane raft distribution (GO:0044855)	1	0	.00	-	 < 0.01	1.00E00	1.00E00
micturition (GO:0060073)	8	0	.00	-	 < 0.01	1.00E00	1.00E00
plasma membrane raft assembly (GO:0044854)	5	0	.00	-	 < 0.01	1.00E00	1.00E00
Wnt signaling pathway, planar cell polarity pathway (GO:0060071)	97	0	.05	-	 < 0.01	1.00E00	1.00E00
canonical Wnt signaling pathway (GO:0060070)	83	0	.04	-	 < 0.01	1.00E00	1.00E00
regulation of vacuole fusion, non-autophagic (GO:0032889)	5	0	.00	-	 < 0.01	1.00E00	1.00E00
regulation of mitotic spindle elongation (GO:0032888)	1	0	.00	-	 < 0.01	1.00E00	1.00E00
regulation of spindle elongation (GO:0032887)	1	0	.00	-	 < 0.01	1.00E00	1.00E00
regulation of microtubule-based process (GO:0032886)	245	0	.12	-	 < 0.01	1.00E00	1.00E00
regulation of polysaccharide biosynthetic process (GO:0032885)	40	0	.02	-	 < 0.01	1.00E00	1.00E00
neuropilin signaling pathway (GO:0038189)	4	0	.00	-	 < 0.01	1.00E00	1.00E00
regulation of CD24 production (GO:2000559)	1	0	.00	-	 < 0.01	1.00E00	1.00E00
cholecystokinin signaling pathway (GO:0038188)	2	0	.00	-	 < 0.01	1.00E00	1.00E00
positive regulation of immunoglobulin production in mucosal tissue (GO:2000558)	2	0	.00	-	 < 0.01	1.00E00	1.00E00
regulation of polysaccharide metabolic process (GO:0032881)	46	0	.02	-	 < 0.01	1.00E00	1.00E00
regulation of immunoglobulin production in mucosal tissue (GO:2000557)	2	0	.00	-	 < 0.01	1.00E00	1.00E00
regulation of mesenchymal cell apoptotic process involved in nephron morphogenesis (GO:0072039)	4	0	.00	-	 < 0.01	1.00E00	1.00E00
positive regulation of T-helper 1 cell cytokine production (GO:2000556)	5	0	.00	-	 < 0.01	1.00E00	1.00E00
intracellular bile acid receptor signaling pathway (GO:0038185)	1	0	.00	-	 < 0.01	1.00E00	1.00E00
mesenchymal stem cell maintenance involved in nephron morphogenesis (GO:0072038)	2	0	.00	-	 < 0.01	1.00E00	1.00E00
cell surface bile acid receptor signaling pathway (GO:0038184)	1	0	.00	-	 < 0.01	1.00E00	1.00E00
regulation of T-helper 1 cell cytokine production (GO:2000554)	5	0	.00	-	 < 0.01	1.00E00	1.00E00
bile acid signaling pathway (GO:0038183)	14	0	.01	-	 < 0.01	1.00E00	1.00E00
mesenchymal to epithelial transition involved in renal vesicle formation (GO:0072036)	1	0	.00	-	 < 0.01	1.00E00	1.00E00
positive regulation of T-helper 2 cell cytokine production (GO:2000553)	7	0	.00	-	 < 0.01	1.00E00	1.00E00
cell fate determination (GO:0001709)	42	0	.02	-	 < 0.01	1.00E00	1.00E00
negative regulation of T-helper 2 cell cytokine production (GO:2000552)	4	0	.00	-	 < 0.01	1.00E00	1.00E00
cell fate specification (GO:0001708)	87	0	.04	-	 < 0.01	1.00E00	1.00E00
renal vesicle induction (GO:0072034)	3	0	.00	-	 < 0.01	1.00E00	1.00E00
regulation of T-helper 2 cell cytokine production (GO:2000551)	11	0	.01	-	 < 0.01	1.00E00	1.00E00
mesoderm formation (GO:0001707)	69	0	.03	-	 < 0.01	1.00E00	1.00E00
nerve growth factor signaling pathway (GO:0038180)	12	0	.01	-	 < 0.01	1.00E00	1.00E00
renal vesicle formation (GO:0072033)	6	0	.00	-	 < 0.01	1.00E00	1.00E00
endoderm formation (GO:0001706)	50	0	.02	-	 < 0.01	1.00E00	1.00E00
ectoderm formation (GO:0001705)	3	0	.00	-	 < 0.01	1.00E00	1.00E00
formation of primary germ layer (GO:0001704)	116	0	.06	-	 < 0.01	1.00E00	1.00E00
plasma membrane organization (GO:0007009)	97	0	.05	-	 < 0.01	1.00E00	1.00E00
gastrulation with mouth forming second (GO:0001702)	28	0	.01	-	 < 0.01	1.00E00	1.00E00
outer mitochondrial membrane organization (GO:0007008)	6	0	.00	-	 < 0.01	1.00E00	1.00E00
vagina development (GO:0060068)	10	0	.00	-	 < 0.01	1.00E00	1.00E00
in utero embryonic development (GO:0001701)	356	0	.17	-	 < 0.01	1.00E00	1.00E00
inner mitochondrial membrane organization (GO:0007007)	52	0	.02	-	 < 0.01	1.00E00	1.00E00
estrous cycle (GO:0044849)	17	0	.01	-	 < 0.01	1.00E00	1.00E00
cervix development (GO:0060067)	2	0	.00	-	 < 0.01	1.00E00	1.00E00
mitochondrial membrane organization (GO:0007006)	143	0	.07	-	 < 0.01	1.00E00	1.00E00
biological phase (GO:0044848)	270	0	.13	-	 < 0.01	1.00E00	1.00E00
oviduct development (GO:0060066)	3	0	.00	-	 < 0.01	1.00E00	1.00E00
protein localization to bicellular tight junction (GO:1902396)	6	0	.00	-	 < 0.01	1.00E00	1.00E00
uterus development (GO:0060065)	23	0	.01	-	 < 0.01	1.00E00	1.00E00
telomere maintenance via telomerase (GO:0007004)	29	0	.01	-	 < 0.01	1.00E00	1.00E00
Spemann organizer formation at the anterior end of the primitive streak (GO:0060064)	1	0	.00	-	 < 0.01	1.00E00	1.00E00
Spemann organizer formation (GO:0060061)	4	0	.00	-	 < 0.01	1.00E00	1.00E00
nucleolus organization (GO:0007000)	8	0	.00	-	 < 0.01	1.00E00	1.00E00
post-embryonic retina morphogenesis in camera-type eye (GO:0060060)	2	0	.00	-	 < 0.01	1.00E00	1.00E00
regulation of establishment or maintenance of cell polarity (GO:0032878)	26	0	.01	-	 < 0.01	1.00E00	1.00E00
positive regulation of DNA endoreduplication (GO:0032877)	2	0	.00	-	 < 0.01	1.00E00	1.00E00
negative regulation of DNA endoreduplication (GO:0032876)	1	0	.00	-	 < 0.01	1.00E00	1.00E00
regulation of DNA endoreduplication (GO:0032875)	4	0	.00	-	 < 0.01	1.00E00	1.00E00
positive regulation of stress-activated MAPK cascade (GO:0032874)	110	0	.05	-	 < 0.01	1.00E00	1.00E00
negative regulation of stress-activated MAPK cascade (GO:0032873)	47	0	.02	-	 < 0.01	1.00E00	1.00E00
neurotrophin signaling pathway (GO:0038179)	28	0	.01	-	 < 0.01	1.00E00	1.00E00
positive regulation of dendritic cell dendrite assembly (GO:2000549)	1	0	.00	-	 < 0.01	1.00E00	1.00E00
regulation of stress-activated MAPK cascade (GO:0032872)	174	0	.08	-	 < 0.01	1.00E00	1.00E00
complement component C5a signaling pathway (GO:0038178)	2	0	.00	-	 < 0.01	1.00E00	1.00E00
negative regulation of dendritic cell dendrite assembly (GO:2000548)	1	0	.00	-	 < 0.01	1.00E00	1.00E00
regulation of dendritic cell dendrite assembly (GO:2000547)	3	0	.00	-	 < 0.01	1.00E00	1.00E00
cellular response to hormone stimulus (GO:0032870)	532	0	.26	-	 < 0.01	1.00E00	1.00E00
positive regulation of endothelial cell chemotaxis to fibroblast growth factor (GO:2000546)	4	0	.00	-	 < 0.01	1.00E00	1.00E00
nephron morphogenesis (GO:0072028)	67	0	.03	-	 < 0.01	1.00E00	1.00E00
negative regulation of endothelial cell chemotaxis to fibroblast growth factor (GO:2000545)	1	0	.00	-	 < 0.01	1.00E00	1.00E00
connecting tubule development (GO:0072027)	1	0	.00	-	 < 0.01	1.00E00	1.00E00
regulation of endothelial cell chemotaxis to fibroblast growth factor (GO:2000544)	7	0	.00	-	 < 0.01	1.00E00	1.00E00
granzyme-mediated programmed cell death signaling pathway (GO:0140507)	8	0	.00	-	 < 0.01	1.00E00	1.00E00
positive regulation of gastrulation (GO:2000543)	7	0	.00	-	 < 0.01	1.00E00	1.00E00
interleukin-33-mediated signaling pathway (GO:0038172)	3	0	.00	-	 < 0.01	1.00E00	1.00E00
distal convoluted tubule development (GO:0072025)	5	0	.00	-	 < 0.01	1.00E00	1.00E00
cannabinoid signaling pathway (GO:0038171)	6	0	.00	-	 < 0.01	1.00E00	1.00E00
macula densa development (GO:0072024)	1	0	.00	-	 < 0.01	1.00E00	1.00E00
positive regulation of protein geranylgeranylation (GO:2000541)	1	0	.00	-	 < 0.01	1.00E00	1.00E00
somatostatin signaling pathway (GO:0038170)	5	0	.00	-	 < 0.01	1.00E00	1.00E00
thick ascending limb development (GO:0072023)	2	0	.00	-	 < 0.01	1.00E00	1.00E00
ascending thin limb development (GO:0072021)	4	0	.00	-	 < 0.01	1.00E00	1.00E00
embryonic retina morphogenesis in camera-type eye (GO:0060059)	7	0	.00	-	 < 0.01	1.00E00	1.00E00
ceramide 1-phosphate transport (GO:1902389)	8	0	.00	-	 < 0.01	1.00E00	1.00E00
positive regulation of apoptotic process involved in mammary gland involution (GO:0060058)	3	0	.00	-	 < 0.01	1.00E00	1.00E00
cell cycle G2/M phase transition (GO:0044839)	144	0	.07	-	 < 0.01	1.00E00	1.00E00
mammary gland involution (GO:0060056)	6	0	.00	-	 < 0.01	1.00E00	1.00E00
actomyosin contractile ring organization (GO:0044837)	6	0	.00	-	 < 0.01	1.00E00	1.00E00
angiogenesis involved in wound healing (GO:0060055)	17	0	.01	-	 < 0.01	1.00E00	1.00E00
positive regulation of epithelial cell proliferation involved in wound healing (GO:0060054)	9	0	.00	-	 < 0.01	1.00E00	1.00E00
neurofilament cytoskeleton organization (GO:0060052)	8	0	.00	-	 < 0.01	1.00E00	1.00E00
negative regulation of protein glycosylation (GO:0060051)	3	0	.00	-	 < 0.01	1.00E00	1.00E00
positive regulation of protein glycosylation (GO:0060050)	9	0	.00	-	 < 0.01	1.00E00	1.00E00
positive regulation of endoribonuclease activity (GO:1902380)	1	0	.00	-	 < 0.01	1.00E00	1.00E00
modulation by host of viral RNA genome replication (GO:0044830)	4	0	.00	-	 < 0.01	1.00E00	1.00E00
cellular response to insulin stimulus (GO:0032869)	176	0	.08	-	 < 0.01	1.00E00	1.00E00
response to insulin (GO:0032868)	240	0	.12	-	 < 0.01	1.00E00	1.00E00
somatostatin receptor signaling pathway (GO:0038169)	5	0	.00	-	 < 0.01	1.00E00	1.00E00
regulation of protein geranylgeranylation (GO:2000539)	1	0	.00	-	 < 0.01	1.00E00	1.00E00
epidermal growth factor receptor signaling pathway via I-kappaB kinase/NF-kappaB cascade (GO:0038168)	1	0	.00	-	 < 0.01	1.00E00	1.00E00
positive regulation of B cell chemotaxis (GO:2000538)	2	0	.00	-	 < 0.01	1.00E00	1.00E00
epidermal growth factor receptor signaling pathway via positive regulation of NF-kappaB transcription factor activity (GO:0038167)	1	0	.00	-	 < 0.01	1.00E00	1.00E00
regulation of B cell chemotaxis (GO:2000537)	2	0	.00	-	 < 0.01	1.00E00	1.00E00
angiotensin-activated signaling pathway (GO:0038166)	12	0	.01	-	 < 0.01	1.00E00	1.00E00
proximal convoluted tubule development (GO:0072019)	1	0	.00	-	 < 0.01	1.00E00	1.00E00
negative regulation of entry of bacterium into host cell (GO:2000536)	2	0	.00	-	 < 0.01	1.00E00	1.00E00
oncostatin-M-mediated signaling pathway (GO:0038165)	7	0	.00	-	 < 0.01	1.00E00	1.00E00
regulation of entry of bacterium into host cell (GO:2000535)	7	0	.00	-	 < 0.01	1.00E00	1.00E00
distal tubule development (GO:0072017)	12	0	.01	-	 < 0.01	1.00E00	1.00E00
positive regulation of renal albumin absorption (GO:2000534)	1	0	.00	-	 < 0.01	1.00E00	1.00E00
thrombopoietin-mediated signaling pathway (GO:0038163)	5	0	.00	-	 < 0.01	1.00E00	1.00E00
glomerular parietal epithelial cell development (GO:0072016)	1	0	.00	-	 < 0.01	1.00E00	1.00E00
negative regulation of renal albumin absorption (GO:2000533)	1	0	.00	-	 < 0.01	1.00E00	1.00E00
erythropoietin-mediated signaling pathway (GO:0038162)	4	0	.00	-	 < 0.01	1.00E00	1.00E00
glomerular visceral epithelial cell development (GO:0072015)	11	0	.01	-	 < 0.01	1.00E00	1.00E00
regulation of renal albumin absorption (GO:2000532)	2	0	.00	-	 < 0.01	1.00E00	1.00E00
prolactin signaling pathway (GO:0038161)	1	0	.00	-	 < 0.01	1.00E00	1.00E00
proximal tubule development (GO:0072014)	5	0	.00	-	 < 0.01	1.00E00	1.00E00
CXCL12-activated CXCR4 signaling pathway (GO:0038160)	1	0	.00	-	 < 0.01	1.00E00	1.00E00
glomerulus vasculature development (GO:0072012)	19	0	.01	-	 < 0.01	1.00E00	1.00E00
glomerular endothelium development (GO:0072011)	3	0	.00	-	 < 0.01	1.00E00	1.00E00
glomerular epithelium development (GO:0072010)	23	0	.01	-	 < 0.01	1.00E00	1.00E00
regulation of protein glycosylation (GO:0060049)	15	0	.01	-	 < 0.01	1.00E00	1.00E00
cardiac muscle contraction (GO:0060048)	78	0	.04	-	 < 0.01	1.00E00	1.00E00
VEGF-activated neuropilin signaling pathway involved in axon guidance (GO:1902378)	1	0	.00	-	 < 0.01	1.00E00	1.00E00
positive regulation by host of viral genome replication (GO:0044829)	8	0	.00	-	 < 0.01	1.00E00	1.00E00
heart contraction (GO:0060047)	90	0	.04	-	 < 0.01	1.00E00	1.00E00
negative regulation by host of viral genome replication (GO:0044828)	8	0	.00	-	 < 0.01	1.00E00	1.00E00
regulation of acrosome reaction (GO:0060046)	16	0	.01	-	 < 0.01	1.00E00	1.00E00
modulation by host of viral genome replication (GO:0044827)	18	0	.01	-	 < 0.01	1.00E00	1.00E00
positive regulation of cardiac muscle cell proliferation (GO:0060045)	26	0	.01	-	 < 0.01	1.00E00	1.00E00
negative regulation of cardiac muscle cell proliferation (GO:0060044)	16	0	.01	-	 < 0.01	1.00E00	1.00E00
regulation of rRNA catabolic process (GO:1902374)	1	0	.00	-	 < 0.01	1.00E00	1.00E00
regulation of cardiac muscle cell proliferation (GO:0060043)	44	0	.02	-	 < 0.01	1.00E00	1.00E00
negative regulation of mRNA catabolic process (GO:1902373)	59	0	.03	-	 < 0.01	1.00E00	1.00E00
modulation by organism of apoptotic process in other organism involved in symbiotic interaction (GO:0052433)	12	0	.01	-	 < 0.01	1.00E00	1.00E00
retina morphogenesis in camera-type eye (GO:0060042)	61	0	.03	-	 < 0.01	1.00E00	1.00E00
retina development in camera-type eye (GO:0060041)	149	0	.07	-	 < 0.01	1.00E00	1.00E00
negative regulation of tRNA catabolic process (GO:1902371)	2	0	.00	-	 < 0.01	1.00E00	1.00E00
retinal bipolar neuron differentiation (GO:0060040)	5	0	.00	-	 < 0.01	1.00E00	1.00E00
regulation of tRNA catabolic process (GO:1902370)	2	0	.00	-	 < 0.01	1.00E00	1.00E00
meiotic telomere tethering at nuclear periphery (GO:0044821)	5	0	.00	-	 < 0.01	1.00E00	1.00E00
C-X-C chemokine receptor CXCR4 signaling pathway (GO:0038159)	1	0	.00	-	 < 0.01	1.00E00	1.00E00
positive regulation of myeloid dendritic cell chemotaxis (GO:2000529)	1	0	.00	-	 < 0.01	1.00E00	1.00E00
granulocyte colony-stimulating factor signaling pathway (GO:0038158)	2	0	.00	-	 < 0.01	1.00E00	1.00E00
regulation of myeloid dendritic cell chemotaxis (GO:2000527)	1	0	.00	-	 < 0.01	1.00E00	1.00E00
interleukin-3-mediated signaling pathway (GO:0038156)	4	0	.00	-	 < 0.01	1.00E00	1.00E00
nephron epithelium development (GO:0072009)	98	0	.05	-	 < 0.01	1.00E00	1.00E00
positive regulation of glycoprotein biosynthetic process involved in immunological synapse formation (GO:2000526)	1	0	.00	-	 < 0.01	1.00E00	1.00E00
interleukin-23-mediated signaling pathway (GO:0038155)	9	0	.00	-	 < 0.01	1.00E00	1.00E00
glomerular mesangial cell differentiation (GO:0072008)	6	0	.00	-	 < 0.01	1.00E00	1.00E00
positive regulation of T cell costimulation (GO:2000525)	3	0	.00	-	 < 0.01	1.00E00	1.00E00
interleukin-11-mediated signaling pathway (GO:0038154)	3	0	.00	-	 < 0.01	1.00E00	1.00E00
mesangial cell differentiation (GO:0072007)	7	0	.00	-	 < 0.01	1.00E00	1.00E00
negative regulation of T cell costimulation (GO:2000524)	3	0	.00	-	 < 0.01	1.00E00	1.00E00
nephron development (GO:0072006)	127	0	.06	-	 < 0.01	1.00E00	1.00E00
regulation of T cell costimulation (GO:2000523)	6	0	.00	-	 < 0.01	1.00E00	1.00E00
positive regulation of immunological synapse formation (GO:2000522)	1	0	.00	-	 < 0.01	1.00E00	1.00E00
kidney field specification (GO:0072004)	2	0	.00	-	 < 0.01	1.00E00	1.00E00
negative regulation of immunological synapse formation (GO:2000521)	2	0	.00	-	 < 0.01	1.00E00	1.00E00
kidney rudiment formation (GO:0072003)	3	0	.00	-	 < 0.01	1.00E00	1.00E00
regulation of immunological synapse formation (GO:2000520)	3	0	.00	-	 < 0.01	1.00E00	1.00E00
renal system development (GO:0072001)	298	0	.14	-	 < 0.01	1.00E00	1.00E00
pericardium development (GO:0060039)	20	0	.01	-	 < 0.01	1.00E00	1.00E00
negative regulation of RNA catabolic process (GO:1902369)	70	0	.03	-	 < 0.01	1.00E00	1.00E00
cardiac muscle cell proliferation (GO:0060038)	14	0	.01	-	 < 0.01	1.00E00	1.00E00
mitotic G1/S transition checkpoint (GO:0044819)	67	0	.03	-	 < 0.01	1.00E00	1.00E00
modulation by host of symbiont molecular function (GO:0052428)	7	0	.00	-	 < 0.01	1.00E00	1.00E00
pharyngeal system development (GO:0060037)	26	0	.01	-	 < 0.01	1.00E00	1.00E00
negative regulation of Notch signaling pathway involved in somitogenesis (GO:1902367)	2	0	.00	-	 < 0.01	1.00E00	1.00E00
mitotic G2/M transition checkpoint (GO:0044818)	30	0	.01	-	 < 0.01	1.00E00	1.00E00
regulation of Notch signaling pathway involved in somitogenesis (GO:1902366)	2	0	.00	-	 < 0.01	1.00E00	1.00E00
notochord cell development (GO:0060035)	1	0	.00	-	 < 0.01	1.00E00	1.00E00
positive regulation of protein localization to spindle pole body (GO:1902365)	1	0	.00	-	 < 0.01	1.00E00	1.00E00
notochord cell differentiation (GO:0060034)	1	0	.00	-	 < 0.01	1.00E00	1.00E00
anatomical structure regression (GO:0060033)	18	0	.01	-	 < 0.01	1.00E00	1.00E00
regulation of protein localization to spindle pole body (GO:1902363)	1	0	.00	-	 < 0.01	1.00E00	1.00E00
notochord regression (GO:0060032)	2	0	.00	-	 < 0.01	1.00E00	1.00E00
melanocyte apoptotic process (GO:1902362)	1	0	.00	-	 < 0.01	1.00E00	1.00E00
modulation by host of symbiont catalytic activity (GO:0052422)	3	0	.00	-	 < 0.01	1.00E00	1.00E00
mediolateral intercalation (GO:0060031)	2	0	.00	-	 < 0.01	1.00E00	1.00E00
positive regulation of cellular pH reduction (GO:0032849)	5	0	.00	-	 < 0.01	1.00E00	1.00E00
negative regulation of cellular pH reduction (GO:0032848)	1	0	.00	-	 < 0.01	1.00E00	1.00E00
regulation of cellular pH reduction (GO:0032847)	7	0	.00	-	 < 0.01	1.00E00	1.00E00
negative regulation of T-helper 1 cell activation (GO:2000518)	1	0	.00	-	 < 0.01	1.00E00	1.00E00
regulation of T-helper 1 cell activation (GO:2000517)	1	0	.00	-	 < 0.01	1.00E00	1.00E00
chemokine (C-X-C motif) ligand 12 signaling pathway (GO:0038146)	4	0	.00	-	 < 0.01	1.00E00	1.00E00
positive regulation of CD4-positive, alpha-beta T cell activation (GO:2000516)	34	0	.02	-	 < 0.01	1.00E00	1.00E00
macrophage colony-stimulating factor signaling pathway (GO:0038145)	4	0	.00	-	 < 0.01	1.00E00	1.00E00
negative regulation of CD4-positive, alpha-beta T cell activation (GO:2000515)	31	0	.01	-	 < 0.01	1.00E00	1.00E00
regulation of CD4-positive, alpha-beta T cell activation (GO:2000514)	62	0	.03	-	 < 0.01	1.00E00	1.00E00
positive regulation of granzyme A production (GO:2000513)	1	0	.00	-	 < 0.01	1.00E00	1.00E00
regulation of granzyme A production (GO:2000511)	1	0	.00	-	 < 0.01	1.00E00	1.00E00
positive regulation of dendritic cell chemotaxis (GO:2000510)	8	0	.00	-	 < 0.01	1.00E00	1.00E00
convergent extension involved in organogenesis (GO:0060029)	6	0	.00	-	 < 0.01	1.00E00	1.00E00
metabolism by host of substance in symbiont (GO:0052419)	1	0	.00	-	 < 0.01	1.00E00	1.00E00
convergent extension involved in axis elongation (GO:0060028)	6	0	.00	-	 < 0.01	1.00E00	1.00E00
sulfate transmembrane transport (GO:1902358)	17	0	.01	-	 < 0.01	1.00E00	1.00E00
metabolism by organism of protein in other organism involved in symbiotic interaction (GO:0052418)	1	0	.00	-	 < 0.01	1.00E00	1.00E00
convergent extension involved in gastrulation (GO:0060027)	8	0	.00	-	 < 0.01	1.00E00	1.00E00
metabolism by host of symbiont protein (GO:0052417)	1	0	.00	-	 < 0.01	1.00E00	1.00E00
convergent extension (GO:0060026)	14	0	.01	-	 < 0.01	1.00E00	1.00E00
oxaloacetate(2-) transmembrane transport (GO:1902356)	4	0	.00	-	 < 0.01	1.00E00	1.00E00
metabolism by host of symbiont macromolecule (GO:0052416)	1	0	.00	-	 < 0.01	1.00E00	1.00E00
regulation of synaptic activity (GO:0060025)	3	0	.00	-	 < 0.01	1.00E00	1.00E00
G-quadruplex DNA unwinding (GO:0044806)	7	0	.00	-	 < 0.01	1.00E00	1.00E00
rhythmic synaptic transmission (GO:0060024)	5	0	.00	-	 < 0.01	1.00E00	1.00E00
late nucleophagy (GO:0044805)	6	0	.00	-	 < 0.01	1.00E00	1.00E00
soft palate development (GO:0060023)	5	0	.00	-	 < 0.01	1.00E00	1.00E00
autophagy of nucleus (GO:0044804)	15	0	.01	-	 < 0.01	1.00E00	1.00E00
hard palate development (GO:0060022)	6	0	.00	-	 < 0.01	1.00E00	1.00E00
phosphagen metabolic process (GO:0006599)	4	0	.00	-	 < 0.01	1.00E00	1.00E00
multi-organism membrane organization (GO:0044803)	11	0	.01	-	 < 0.01	1.00E00	1.00E00
roof of mouth development (GO:0060021)	90	0	.04	-	 < 0.01	1.00E00	1.00E00
polyamine catabolic process (GO:0006598)	5	0	.00	-	 < 0.01	1.00E00	1.00E00
Bergmann glial cell differentiation (GO:0060020)	10	0	.00	-	 < 0.01	1.00E00	1.00E00
spermine biosynthetic process (GO:0006597)	3	0	.00	-	 < 0.01	1.00E00	1.00E00
polyamine biosynthetic process (GO:0006596)	14	0	.01	-	 < 0.01	1.00E00	1.00E00
multi-organism membrane fusion (GO:0044800)	8	0	.00	-	 < 0.01	1.00E00	1.00E00
polyamine metabolic process (GO:0006595)	19	0	.01	-	 < 0.01	1.00E00	1.00E00
ornithine catabolic process (GO:0006593)	1	0	.00	-	 < 0.01	1.00E00	1.00E00
ornithine biosynthetic process (GO:0006592)	1	0	.00	-	 < 0.01	1.00E00	1.00E00
glomerular basement membrane development (GO:0032836)	11	0	.01	-	 < 0.01	1.00E00	1.00E00
ornithine metabolic process (GO:0006591)	10	0	.00	-	 < 0.01	1.00E00	1.00E00
glomerulus development (GO:0032835)	54	0	.03	-	 < 0.01	1.00E00	1.00E00
thyroid hormone generation (GO:0006590)	18	0	.01	-	 < 0.01	1.00E00	1.00E00
positive regulation of CD4-positive, CD25-positive, alpha-beta regulatory T cell differentiation involved in immune response (GO:0032834)	2	0	.00	-	 < 0.01	1.00E00	1.00E00
negative regulation of dendritic cell chemotaxis (GO:2000509)	1	0	.00	-	 < 0.01	1.00E00	1.00E00
regulation of CD4-positive, CD25-positive, alpha-beta regulatory T cell differentiation involved in immune response (GO:0032832)	2	0	.00	-	 < 0.01	1.00E00	1.00E00
regulation of dendritic cell chemotaxis (GO:2000508)	9	0	.00	-	 < 0.01	1.00E00	1.00E00
positive regulation of CD4-positive, CD25-positive, alpha-beta regulatory T cell differentiation (GO:0032831)	3	0	.00	-	 < 0.01	1.00E00	1.00E00
positive regulation of blood vessel remodeling (GO:2000504)	2	0	.00	-	 < 0.01	1.00E00	1.00E00
ERBB2-ERBB3 signaling pathway (GO:0038133)	1	0	.00	-	 < 0.01	1.00E00	1.00E00
positive regulation of natural killer cell chemotaxis (GO:2000503)	6	0	.00	-	 < 0.01	1.00E00	1.00E00
negative regulation of natural killer cell chemotaxis (GO:2000502)	2	0	.00	-	 < 0.01	1.00E00	1.00E00
regulation of natural killer cell chemotaxis (GO:2000501)	8	0	.00	-	 < 0.01	1.00E00	1.00E00
ERBB4 signaling pathway (GO:0038130)	1	0	.00	-	 < 0.01	1.00E00	1.00E00
radial glial cell differentiation (GO:0060019)	13	0	.01	-	 < 0.01	1.00E00	1.00E00
response to chloroquine (GO:1902349)	1	0	.00	-	 < 0.01	1.00E00	1.00E00
astrocyte fate commitment (GO:0060018)	4	0	.00	-	 < 0.01	1.00E00	1.00E00
parathyroid gland development (GO:0060017)	7	0	.00	-	 < 0.01	1.00E00	1.00E00
granulosa cell development (GO:0060016)	1	0	.00	-	 < 0.01	1.00E00	1.00E00
negative regulation by host of symbiont molecular function (GO:0052405)	5	0	.00	-	 < 0.01	1.00E00	1.00E00
granulosa cell differentiation (GO:0060014)	2	0	.00	-	 < 0.01	1.00E00	1.00E00
righting reflex (GO:0060013)	8	0	.00	-	 < 0.01	1.00E00	1.00E00
negative regulation by host of symbiont catalytic activity (GO:0052403)	2	0	.00	-	 < 0.01	1.00E00	1.00E00
synaptic transmission, glycinergic (GO:0060012)	6	0	.00	-	 < 0.01	1.00E00	1.00E00
octopamine biosynthetic process (GO:0006589)	3	0	.00	-	 < 0.01	1.00E00	1.00E00
Sertoli cell proliferation (GO:0060011)	5	0	.00	-	 < 0.01	1.00E00	1.00E00
Sertoli cell fate commitment (GO:0060010)	1	0	.00	-	 < 0.01	1.00E00	1.00E00
negative regulation of chromosome condensation (GO:1902340)	1	0	.00	-	 < 0.01	1.00E00	1.00E00
indolalkylamine metabolic process (GO:0006586)	17	0	.01	-	 < 0.01	1.00E00	1.00E00
dopamine biosynthetic process from tyrosine (GO:0006585)	1	0	.00	-	 < 0.01	1.00E00	1.00E00
regulation of CD4-positive, CD25-positive, alpha-beta regulatory T cell differentiation (GO:0032829)	3	0	.00	-	 < 0.01	1.00E00	1.00E00
catecholamine metabolic process (GO:0006584)	46	0	.02	-	 < 0.01	1.00E00	1.00E00
melanin biosynthetic process from tyrosine (GO:0006583)	2	0	.00	-	 < 0.01	1.00E00	1.00E00
negative regulation of natural killer cell differentiation involved in immune response (GO:0032827)	3	0	.00	-	 < 0.01	1.00E00	1.00E00
melanin metabolic process (GO:0006582)	14	0	.01	-	 < 0.01	1.00E00	1.00E00
regulation of natural killer cell differentiation involved in immune response (GO:0032826)	4	0	.00	-	 < 0.01	1.00E00	1.00E00
acetylcholine catabolic process (GO:0006581)	2	0	.00	-	 < 0.01	1.00E00	1.00E00
positive regulation of natural killer cell differentiation (GO:0032825)	7	0	.00	-	 < 0.01	1.00E00	1.00E00
ethanolamine metabolic process (GO:0006580)	2	0	.00	-	 < 0.01	1.00E00	1.00E00
negative regulation of natural killer cell differentiation (GO:0032824)	3	0	.00	-	 < 0.01	1.00E00	1.00E00
regulation of natural killer cell differentiation (GO:0032823)	12	0	.01	-	 < 0.01	1.00E00	1.00E00
ERBB3 signaling pathway (GO:0038129)	2	0	.00	-	 < 0.01	1.00E00	1.00E00
ERBB2 signaling pathway (GO:0038128)	32	0	.02	-	 < 0.01	1.00E00	1.00E00
ERBB signaling pathway (GO:0038127)	71	0	.03	-	 < 0.01	1.00E00	1.00E00
toll-like receptor TLR6:TLR2 signaling pathway (GO:0038124)	4	0	.00	-	 < 0.01	1.00E00	1.00E00
toll-like receptor TLR1:TLR2 signaling pathway (GO:0038123)	4	0	.00	-	 < 0.01	1.00E00	1.00E00
Sertoli cell development (GO:0060009)	15	0	.01	-	 < 0.01	1.00E00	1.00E00
positive regulation of apoptotic process involved in morphogenesis (GO:1902339)	6	0	.00	-	 < 0.01	1.00E00	1.00E00
Sertoli cell differentiation (GO:0060008)	21	0	.01	-	 < 0.01	1.00E00	1.00E00
negative regulation of apoptotic process involved in morphogenesis (GO:1902338)	6	0	.00	-	 < 0.01	1.00E00	1.00E00
linear vestibuloocular reflex (GO:0060007)	1	0	.00	-	 < 0.01	1.00E00	1.00E00
regulation of apoptotic process involved in morphogenesis (GO:1902337)	13	0	.01	-	 < 0.01	1.00E00	1.00E00
positive regulation of retinal ganglion cell axon guidance (GO:1902336)	2	0	.00	-	 < 0.01	1.00E00	1.00E00
vestibular reflex (GO:0060005)	4	0	.00	-	 < 0.01	1.00E00	1.00E00
reflex (GO:0060004)	20	0	.01	-	 < 0.01	1.00E00	1.00E00
copper ion export (GO:0060003)	3	0	.00	-	 < 0.01	1.00E00	1.00E00
amino-acid betaine catabolic process (GO:0006579)	3	0	.00	-	 < 0.01	1.00E00	1.00E00
amino-acid betaine biosynthetic process (GO:0006578)	7	0	.00	-	 < 0.01	1.00E00	1.00E00
amino-acid betaine metabolic process (GO:0006577)	17	0	.01	-	 < 0.01	1.00E00	1.00E00
cellular biogenic amine metabolic process (GO:0006576)	59	0	.03	-	 < 0.01	1.00E00	1.00E00
cellular modified amino acid metabolic process (GO:0006575)	186	0	.09	-	 < 0.01	1.00E00	1.00E00
positive regulation of natural killer cell proliferation (GO:0032819)	7	0	.00	-	 < 0.01	1.00E00	1.00E00
valine catabolic process (GO:0006574)	4	0	.00	-	 < 0.01	1.00E00	1.00E00
valine metabolic process (GO:0006573)	7	0	.00	-	 < 0.01	1.00E00	1.00E00
regulation of natural killer cell proliferation (GO:0032817)	9	0	.00	-	 < 0.01	1.00E00	1.00E00
tyrosine catabolic process (GO:0006572)	5	0	.00	-	 < 0.01	1.00E00	1.00E00
positive regulation of natural killer cell activation (GO:0032816)	21	0	.01	-	 < 0.01	1.00E00	1.00E00
tyrosine biosynthetic process (GO:0006571)	1	0	.00	-	 < 0.01	1.00E00	1.00E00
negative regulation of natural killer cell activation (GO:0032815)	10	0	.00	-	 < 0.01	1.00E00	1.00E00
tyrosine metabolic process (GO:0006570)	11	0	.01	-	 < 0.01	1.00E00	1.00E00
regulation of natural killer cell activation (GO:0032814)	35	0	.02	-	 < 0.01	1.00E00	1.00E00
positive regulation of epinephrine secretion (GO:0032812)	2	0	.00	-	 < 0.01	1.00E00	1.00E00
negative regulation of epinephrine secretion (GO:0032811)	4	0	.00	-	 < 0.01	1.00E00	1.00E00
chemokine (C-C motif) ligand 21 signaling pathway (GO:0038116)	4	0	.00	-	 < 0.01	1.00E00	1.00E00
chemokine (C-C motif) ligand 19 signaling pathway (GO:0038115)	1	0	.00	-	 < 0.01	1.00E00	1.00E00
interleukin-21-mediated signaling pathway (GO:0038114)	8	0	.00	-	 < 0.01	1.00E00	1.00E00
interleukin-9-mediated signaling pathway (GO:0038113)	9	0	.00	-	 < 0.01	1.00E00	1.00E00
interleukin-8-mediated signaling pathway (GO:0038112)	2	0	.00	-	 < 0.01	1.00E00	1.00E00
interleukin-7-mediated signaling pathway (GO:0038111)	19	0	.01	-	 < 0.01	1.00E00	1.00E00
interleukin-2-mediated signaling pathway (GO:0038110)	11	0	.01	-	 < 0.01	1.00E00	1.00E00
otic vesicle development (GO:0071599)	15	0	.01	-	 < 0.01	1.00E00	1.00E00
ubiquitin-dependent protein catabolic process via the N-end rule pathway (GO:0071596)	3	0	.00	-	 < 0.01	1.00E00	1.00E00
lymphocyte aggregation (GO:0071593)	5	0	.00	-	 < 0.01	1.00E00	1.00E00
tryptophan catabolic process (GO:0006569)	10	0	.00	-	 < 0.01	1.00E00	1.00E00
tryptophan metabolic process (GO:0006568)	12	0	.01	-	 < 0.01	1.00E00	1.00E00
threonine catabolic process (GO:0006567)	5	0	.00	-	 < 0.01	1.00E00	1.00E00
threonine metabolic process (GO:0006566)	6	0	.00	-	 < 0.01	1.00E00	1.00E00
L-serine catabolic process (GO:0006565)	4	0	.00	-	 < 0.01	1.00E00	1.00E00
L-serine biosynthetic process (GO:0006564)	8	0	.00	-	 < 0.01	1.00E00	1.00E00
lacrimal gland development (GO:0032808)	7	0	.00	-	 < 0.01	1.00E00	1.00E00
L-serine metabolic process (GO:0006563)	12	0	.01	-	 < 0.01	1.00E00	1.00E00
proline catabolic process (GO:0006562)	4	0	.00	-	 < 0.01	1.00E00	1.00E00
proline biosynthetic process (GO:0006561)	6	0	.00	-	 < 0.01	1.00E00	1.00E00
positive regulation of low-density lipoprotein particle receptor catabolic process (GO:0032805)	3	0	.00	-	 < 0.01	1.00E00	1.00E00
proline metabolic process (GO:0006560)	10	0	.00	-	 < 0.01	1.00E00	1.00E00
negative regulation of low-density lipoprotein particle receptor catabolic process (GO:0032804)	2	0	.00	-	 < 0.01	1.00E00	1.00E00
regulation of low-density lipoprotein particle receptor catabolic process (GO:0032803)	6	0	.00	-	 < 0.01	1.00E00	1.00E00
Kit signaling pathway (GO:0038109)	2	0	.00	-	 < 0.01	1.00E00	1.00E00
low-density lipoprotein particle receptor catabolic process (GO:0032802)	10	0	.00	-	 < 0.01	1.00E00	1.00E00
negative regulation of appetite by leptin-mediated signaling pathway (GO:0038108)	4	0	.00	-	 < 0.01	1.00E00	1.00E00
receptor catabolic process (GO:0032801)	27	0	.01	-	 < 0.01	1.00E00	1.00E00
nodal signaling pathway involved in determination of left/right asymmetry (GO:0038107)	3	0	.00	-	 < 0.01	1.00E00	1.00E00
sequestering of nodal from receptor via nodal binding (GO:0038101)	1	0	.00	-	 < 0.01	1.00E00	1.00E00
DNA strand elongation involved in nuclear cell cycle DNA replication (GO:1902319)	1	0	.00	-	 < 0.01	1.00E00	1.00E00
CAAX-box protein processing (GO:0071586)	3	0	.00	-	 < 0.01	1.00E00	1.00E00
detoxification of cadmium ion (GO:0071585)	1	0	.00	-	 < 0.01	1.00E00	1.00E00
nuclear DNA replication termination (GO:1902317)	1	0	.00	-	 < 0.01	1.00E00	1.00E00
negative regulation of zinc ion transmembrane import (GO:0071584)	1	0	.00	-	 < 0.01	1.00E00	1.00E00
negative regulation of zinc ion transmembrane transport (GO:0071583)	1	0	.00	-	 < 0.01	1.00E00	1.00E00
nuclear cell cycle DNA replication initiation (GO:1902315)	5	0	.00	-	 < 0.01	1.00E00	1.00E00
negative regulation of zinc ion transport (GO:0071582)	1	0	.00	-	 < 0.01	1.00E00	1.00E00
regulation of zinc ion transmembrane import (GO:0071581)	1	0	.00	-	 < 0.01	1.00E00	1.00E00
regulation of zinc ion transmembrane transport (GO:0071580)	1	0	.00	-	 < 0.01	1.00E00	1.00E00
L-phenylalanine catabolic process (GO:0006559)	11	0	.01	-	 < 0.01	1.00E00	1.00E00
regulation of copper ion transmembrane transport (GO:1902311)	1	0	.00	-	 < 0.01	1.00E00	1.00E00
L-phenylalanine metabolic process (GO:0006558)	11	0	.01	-	 < 0.01	1.00E00	1.00E00
positive regulation of peptidyl-serine dephosphorylation (GO:1902310)	2	0	.00	-	 < 0.01	1.00E00	1.00E00
S-adenosylmethioninamine biosynthetic process (GO:0006557)	1	0	.00	-	 < 0.01	1.00E00	1.00E00
S-adenosylmethionine biosynthetic process (GO:0006556)	4	0	.00	-	 < 0.01	1.00E00	1.00E00
methionine metabolic process (GO:0006555)	16	0	.01	-	 < 0.01	1.00E00	1.00E00
lysine catabolic process (GO:0006554)	12	0	.01	-	 < 0.01	1.00E00	1.00E00
lysine metabolic process (GO:0006553)	13	0	.01	-	 < 0.01	1.00E00	1.00E00
leucine catabolic process (GO:0006552)	6	0	.00	-	 < 0.01	1.00E00	1.00E00
leucine metabolic process (GO:0006551)	8	0	.00	-	 < 0.01	1.00E00	1.00E00
isoleucine catabolic process (GO:0006550)	4	0	.00	-	 < 0.01	1.00E00	1.00E00
hepatocyte cell migration (GO:0002194)	1	0	.00	-	 < 0.01	1.00E00	1.00E00
IRES-dependent translational initiation of linear mRNA (GO:0002192)	2	0	.00	-	 < 0.01	1.00E00	1.00E00
cap-dependent translational initiation (GO:0002191)	2	0	.00	-	 < 0.01	1.00E00	1.00E00
cap-independent translational initiation (GO:0002190)	2	0	.00	-	 < 0.01	1.00E00	1.00E00
regulation of zinc ion transport (GO:0071579)	2	0	.00	-	 < 0.01	1.00E00	1.00E00
zinc ion import across plasma membrane (GO:0071578)	7	0	.00	-	 < 0.01	1.00E00	1.00E00
zinc ion transmembrane transport (GO:0071577)	24	0	.01	-	 < 0.01	1.00E00	1.00E00
negative regulation of peptidyl-serine dephosphorylation (GO:1902309)	3	0	.00	-	 < 0.01	1.00E00	1.00E00
regulation of peptidyl-serine dephosphorylation (GO:1902308)	5	0	.00	-	 < 0.01	1.00E00	1.00E00
positive regulation of sodium ion transmembrane transport (GO:1902307)	21	0	.01	-	 < 0.01	1.00E00	1.00E00
negative regulation of sodium ion transmembrane transport (GO:1902306)	14	0	.01	-	 < 0.01	1.00E00	1.00E00
isoleucine metabolic process (GO:0006549)	7	0	.00	-	 < 0.01	1.00E00	1.00E00
histidine catabolic process (GO:0006548)	8	0	.00	-	 < 0.01	1.00E00	1.00E00
histidine metabolic process (GO:0006547)	10	0	.00	-	 < 0.01	1.00E00	1.00E00
glycine catabolic process (GO:0006546)	3	0	.00	-	 < 0.01	1.00E00	1.00E00
glycine biosynthetic process (GO:0006545)	4	0	.00	-	 < 0.01	1.00E00	1.00E00
glycine metabolic process (GO:0006544)	16	0	.01	-	 < 0.01	1.00E00	1.00E00
glutamine catabolic process (GO:0006543)	3	0	.00	-	 < 0.01	1.00E00	1.00E00
glutamine biosynthetic process (GO:0006542)	2	0	.00	-	 < 0.01	1.00E00	1.00E00
glutamine metabolic process (GO:0006541)	23	0	.01	-	 < 0.01	1.00E00	1.00E00
glutamate decarboxylation to succinate (GO:0006540)	2	0	.00	-	 < 0.01	1.00E00	1.00E00
translation reinitiation (GO:0002188)	4	0	.00	-	 < 0.01	1.00E00	1.00E00
acetylcholine receptor signaling pathway (GO:0095500)	29	0	.01	-	 < 0.01	1.00E00	1.00E00
cytoplasmic translational termination (GO:0002184)	3	0	.00	-	 < 0.01	1.00E00	1.00E00
cytoplasmic translational initiation (GO:0002183)	31	0	.01	-	 < 0.01	1.00E00	1.00E00
cytoplasmic translation (GO:0002181)	75	0	.04	-	 < 0.01	1.00E00	1.00E00
protein ufmylation (GO:0071569)	6	0	.00	-	 < 0.01	1.00E00	1.00E00
cellular response to transforming growth factor beta stimulus (GO:0071560)	149	0	.07	-	 < 0.01	1.00E00	1.00E00
glutamate catabolic process via 2-oxoglutarate (GO:0006539)	1	0	.00	-	 < 0.01	1.00E00	1.00E00
glutamate catabolic process (GO:0006538)	8	0	.00	-	 < 0.01	1.00E00	1.00E00
glutamate biosynthetic process (GO:0006537)	5	0	.00	-	 < 0.01	1.00E00	1.00E00
regulation of attachment of spindle microtubules to kinetochore (GO:0051988)	13	0	.01	-	 < 0.01	1.00E00	1.00E00
glutamate metabolic process (GO:0006536)	30	0	.01	-	 < 0.01	1.00E00	1.00E00
positive regulation of attachment of spindle microtubules to kinetochore (GO:0051987)	6	0	.00	-	 < 0.01	1.00E00	1.00E00
cysteine biosynthetic process from serine (GO:0006535)	2	0	.00	-	 < 0.01	1.00E00	1.00E00
cysteine metabolic process (GO:0006534)	12	0	.01	-	 < 0.01	1.00E00	1.00E00
negative regulation of chromosome segregation (GO:0051985)	29	0	.01	-	 < 0.01	1.00E00	1.00E00
aspartate catabolic process (GO:0006533)	4	0	.00	-	 < 0.01	1.00E00	1.00E00
positive regulation of chromosome segregation (GO:0051984)	12	0	.01	-	 < 0.01	1.00E00	1.00E00
RNA acetylation (GO:1990884)	1	0	.00	-	 < 0.01	1.00E00	1.00E00
aspartate biosynthetic process (GO:0006532)	3	0	.00	-	 < 0.01	1.00E00	1.00E00
regulation of chromosome segregation (GO:0051983)	84	0	.04	-	 < 0.01	1.00E00	1.00E00
aspartate metabolic process (GO:0006531)	8	0	.00	-	 < 0.01	1.00E00	1.00E00
rRNA acetylation (GO:1990882)	1	0	.00	-	 < 0.01	1.00E00	1.00E00
asparagine catabolic process (GO:0006530)	1	0	.00	-	 < 0.01	1.00E00	1.00E00
male germ cell proliferation (GO:0002176)	2	0	.00	-	 < 0.01	1.00E00	1.00E00
protein localization to paranode region of axon (GO:0002175)	5	0	.00	-	 < 0.01	1.00E00	1.00E00
response to transforming growth factor beta (GO:0071559)	156	0	.07	-	 < 0.01	1.00E00	1.00E00
histone H3-K27 demethylation (GO:0071557)	5	0	.00	-	 < 0.01	1.00E00	1.00E00
cell wall organization or biogenesis (GO:0071554)	4	0	.00	-	 < 0.01	1.00E00	1.00E00
death-inducing signaling complex assembly (GO:0071550)	8	0	.00	-	 < 0.01	1.00E00	1.00E00
asparagine biosynthetic process (GO:0006529)	2	0	.00	-	 < 0.01	1.00E00	1.00E00
asparagine metabolic process (GO:0006528)	5	0	.00	-	 < 0.01	1.00E00	1.00E00
arginine catabolic process (GO:0006527)	9	0	.00	-	 < 0.01	1.00E00	1.00E00
cellular response to gastrin (GO:1990878)	1	0	.00	-	 < 0.01	1.00E00	1.00E00
arginine biosynthetic process (GO:0006526)	5	0	.00	-	 < 0.01	1.00E00	1.00E00
lysophospholipid transport (GO:0051977)	2	0	.00	-	 < 0.01	1.00E00	1.00E00
arginine metabolic process (GO:0006525)	17	0	.01	-	 < 0.01	1.00E00	1.00E00
negative regulation of telomerase activity (GO:0051974)	13	0	.01	-	 < 0.01	1.00E00	1.00E00
positive regulation of telomerase activity (GO:0051973)	34	0	.02	-	 < 0.01	1.00E00	1.00E00
regulation of cellular amino acid metabolic process (GO:0006521)	67	0	.03	-	 < 0.01	1.00E00	1.00E00
regulation of telomerase activity (GO:0051972)	50	0	.02	-	 < 0.01	1.00E00	1.00E00
positive regulation of transmission of nerve impulse (GO:0051971)	6	0	.00	-	 < 0.01	1.00E00	1.00E00
negative regulation of transmission of nerve impulse (GO:0051970)	6	0	.00	-	 < 0.01	1.00E00	1.00E00
cellular response to dexamethasone stimulus (GO:0071549)	31	0	.01	-	 < 0.01	1.00E00	1.00E00
response to dexamethasone (GO:0071548)	41	0	.02	-	 < 0.01	1.00E00	1.00E00
inositol phosphate catabolic process (GO:0071545)	17	0	.01	-	 < 0.01	1.00E00	1.00E00
diphosphoinositol polyphosphate catabolic process (GO:0071544)	1	0	.00	-	 < 0.01	1.00E00	1.00E00
diphosphoinositol polyphosphate metabolic process (GO:0071543)	5	0	.00	-	 < 0.01	1.00E00	1.00E00
dopaminergic neuron differentiation (GO:0071542)	31	0	.01	-	 < 0.01	1.00E00	1.00E00
peptide metabolic process (GO:0006518)	538	0	.26	-	 < 0.01	1.00E00	1.00E00
regulation of transmission of nerve impulse (GO:0051969)	16	0	.01	-	 < 0.01	1.00E00	1.00E00
cellular response to chemokine (GO:1990869)	89	0	.04	-	 < 0.01	1.00E00	1.00E00
protein deglycosylation (GO:0006517)	32	0	.02	-	 < 0.01	1.00E00	1.00E00
positive regulation of synaptic transmission, glutamatergic (GO:0051968)	32	0	.02	-	 < 0.01	1.00E00	1.00E00
response to chemokine (GO:1990868)	89	0	.04	-	 < 0.01	1.00E00	1.00E00
glycoprotein catabolic process (GO:0006516)	26	0	.01	-	 < 0.01	1.00E00	1.00E00
negative regulation of synaptic transmission, glutamatergic (GO:0051967)	10	0	.00	-	 < 0.01	1.00E00	1.00E00
response to gastrin (GO:1990867)	1	0	.00	-	 < 0.01	1.00E00	1.00E00
protein quality control for misfolded or incompletely synthesized proteins (GO:0006515)	28	0	.01	-	 < 0.01	1.00E00	1.00E00
regulation of synaptic transmission, glutamatergic (GO:0051966)	72	0	.03	-	 < 0.01	1.00E00	1.00E00
positive regulation of synapse assembly (GO:0051965)	66	0	.03	-	 < 0.01	1.00E00	1.00E00
protein monoubiquitination (GO:0006513)	62	0	.03	-	 < 0.01	1.00E00	1.00E00
negative regulation of synapse assembly (GO:0051964)	8	0	.00	-	 < 0.01	1.00E00	1.00E00
response to growth hormone-releasing hormone (GO:1990864)	1	0	.00	-	 < 0.01	1.00E00	1.00E00
ubiquitin-dependent protein catabolic process (GO:0006511)	539	0	.26	-	 < 0.01	1.00E00	1.00E00
positive regulation of nervous system development (GO:0051962)	280	0	.13	-	 < 0.01	1.00E00	1.00E00
desmosome assembly (GO:0002159)	4	0	.00	-	 < 0.01	1.00E00	1.00E00
negative regulation of nervous system development (GO:0051961)	146	0	.07	-	 < 0.01	1.00E00	1.00E00
osteoclast proliferation (GO:0002158)	4	0	.00	-	 < 0.01	1.00E00	1.00E00
regulation of nervous system development (GO:0051960)	443	0	.21	-	 < 0.01	1.00E00	1.00E00
regulation of thyroid hormone mediated signaling pathway (GO:0002155)	4	0	.00	-	 < 0.01	1.00E00	1.00E00
thyroid hormone mediated signaling pathway (GO:0002154)	3	0	.00	-	 < 0.01	1.00E00	1.00E00
bile acid conjugation (GO:0002152)	1	0	.00	-	 < 0.01	1.00E00	1.00E00
otolith mineralization (GO:0045299)	2	0	.00	-	 < 0.01	1.00E00	1.00E00
protein localization to centrosome (GO:0071539)	23	0	.01	-	 < 0.01	1.00E00	1.00E00
mRNA cis splicing, via spliceosome (GO:0045292)	34	0	.02	-	 < 0.01	1.00E00	1.00E00
membrane protein ectodomain proteolysis (GO:0006509)	20	0	.01	-	 < 0.01	1.00E00	1.00E00
positive regulation of relaxation of cardiac muscle (GO:1901899)	2	0	.00	-	 < 0.01	1.00E00	1.00E00
proteolysis (GO:0006508)	1297	0	.62	-	 < 0.01	1.00E00	1.00E00
negative regulation of relaxation of cardiac muscle (GO:1901898)	2	0	.00	-	 < 0.01	1.00E00	1.00E00
cellular response to endothelin (GO:1990859)	2	0	.00	-	 < 0.01	1.00E00	1.00E00
GPI anchor release (GO:0006507)	1	0	.00	-	 < 0.01	1.00E00	1.00E00
methotrexate transport (GO:0051958)	2	0	.00	-	 < 0.01	1.00E00	1.00E00
regulation of relaxation of cardiac muscle (GO:1901897)	7	0	.00	-	 < 0.01	1.00E00	1.00E00
cellular response to lectin (GO:1990858)	1	0	.00	-	 < 0.01	1.00E00	1.00E00
GPI anchor biosynthetic process (GO:0006506)	32	0	.02	-	 < 0.01	1.00E00	1.00E00
positive regulation of amino acid transport (GO:0051957)	21	0	.01	-	 < 0.01	1.00E00	1.00E00
positive regulation of ATPase-coupled calcium transmembrane transporter activity (GO:1901896)	5	0	.00	-	 < 0.01	1.00E00	1.00E00
GPI anchor metabolic process (GO:0006505)	33	0	.02	-	 < 0.01	1.00E00	1.00E00
negative regulation of amino acid transport (GO:0051956)	13	0	.01	-	 < 0.01	1.00E00	1.00E00
negative regulation of ATPase-coupled calcium transmembrane transporter activity (GO:1901895)	3	0	.00	-	 < 0.01	1.00E00	1.00E00
regulation of amino acid transport (GO:0051955)	37	0	.02	-	 < 0.01	1.00E00	1.00E00
regulation of ATPase-coupled calcium transmembrane transporter activity (GO:1901894)	10	0	.00	-	 < 0.01	1.00E00	1.00E00
positive regulation of amine transport (GO:0051954)	39	0	.02	-	 < 0.01	1.00E00	1.00E00
negative regulation of amine transport (GO:0051953)	27	0	.01	-	 < 0.01	1.00E00	1.00E00
C-terminal protein lipidation (GO:0006501)	7	0	.00	-	 < 0.01	1.00E00	1.00E00
regulation of amine transport (GO:0051952)	94	0	.05	-	 < 0.01	1.00E00	1.00E00
hypochlorous acid biosynthetic process (GO:0002149)	1	0	.00	-	 < 0.01	1.00E00	1.00E00
N-terminal protein palmitoylation (GO:0006500)	1	0	.00	-	 < 0.01	1.00E00	1.00E00
positive regulation of glutamate uptake involved in transmission of nerve impulse (GO:0051951)	1	0	.00	-	 < 0.01	1.00E00	1.00E00
positive regulation of cell junction assembly (GO:1901890)	105	0	.05	-	 < 0.01	1.00E00	1.00E00
hypochlorous acid metabolic process (GO:0002148)	1	0	.00	-	 < 0.01	1.00E00	1.00E00
tRNA wobble position uridine thiolation (GO:0002143)	4	0	.00	-	 < 0.01	1.00E00	1.00E00
cementum mineralization (GO:0071529)	2	0	.00	-	 < 0.01	1.00E00	1.00E00
tRNA re-export from nucleus (GO:0071528)	1	0	.00	-	 < 0.01	1.00E00	1.00E00
semaphorin-plexin signaling pathway (GO:0071526)	39	0	.02	-	 < 0.01	1.00E00	1.00E00
negative regulation of cell junction assembly (GO:1901889)	32	0	.02	-	 < 0.01	1.00E00	1.00E00
regulation of glutamate uptake involved in transmission of nerve impulse (GO:0051946)	3	0	.00	-	 < 0.01	1.00E00	1.00E00
negative regulation of catecholamine uptake involved in synaptic transmission (GO:0051945)	1	0	.00	-	 < 0.01	1.00E00	1.00E00
adaptive thermogenesis (GO:1990845)	18	0	.01	-	 < 0.01	1.00E00	1.00E00
positive regulation of catecholamine uptake involved in synaptic transmission (GO:0051944)	3	0	.00	-	 < 0.01	1.00E00	1.00E00
positive regulation of amino acid uptake involved in synaptic transmission (GO:0051943)	1	0	.00	-	 < 0.01	1.00E00	1.00E00
positive regulation of protein depolymerization (GO:1901881)	20	0	.01	-	 < 0.01	1.00E00	1.00E00
regulation of amino acid uptake involved in synaptic transmission (GO:0051941)	3	0	.00	-	 < 0.01	1.00E00	1.00E00
negative regulation of protein depolymerization (GO:1901880)	69	0	.03	-	 < 0.01	1.00E00	1.00E00
retinoic acid biosynthetic process (GO:0002138)	8	0	.00	-	 < 0.01	1.00E00	1.00E00
regulation of catecholamine uptake involved in synaptic transmission (GO:0051940)	8	0	.00	-	 < 0.01	1.00E00	1.00E00
response to lectin (GO:1990840)	1	0	.00	-	 < 0.01	1.00E00	1.00E00
maintenance of imprinting at mating-type locus (GO:0071517)	1	0	.00	-	 < 0.01	1.00E00	1.00E00
establishment of imprinting at mating-type locus (GO:0071516)	1	0	.00	-	 < 0.01	1.00E00	1.00E00
genetic imprinting at mating-type locus (GO:0071515)	2	0	.00	-	 < 0.01	1.00E00	1.00E00
genetic imprinting (GO:0071514)	24	0	.01	-	 < 0.01	1.00E00	1.00E00
regulation of protein depolymerization (GO:1901879)	92	0	.04	-	 < 0.01	1.00E00	1.00E00
gamma-aminobutyric acid import (GO:0051939)	4	0	.00	-	 < 0.01	1.00E00	1.00E00
response to endothelin (GO:1990839)	3	0	.00	-	 < 0.01	1.00E00	1.00E00
L-glutamate import (GO:0051938)	9	0	.00	-	 < 0.01	1.00E00	1.00E00
negative regulation of calcium ion binding (GO:1901877)	2	0	.00	-	 < 0.01	1.00E00	1.00E00
catecholamine transport (GO:0051937)	15	0	.01	-	 < 0.01	1.00E00	1.00E00
regulation of calcium ion binding (GO:1901876)	2	0	.00	-	 < 0.01	1.00E00	1.00E00
glutamate reuptake (GO:0051935)	2	0	.00	-	 < 0.01	1.00E00	1.00E00
negative regulation of post-translational protein modification (GO:1901874)	2	0	.00	-	 < 0.01	1.00E00	1.00E00
catecholamine uptake involved in synaptic transmission (GO:0051934)	5	0	.00	-	 < 0.01	1.00E00	1.00E00
regulation of post-translational protein modification (GO:1901873)	3	0	.00	-	 < 0.01	1.00E00	1.00E00
response to odorant (GO:1990834)	4	0	.00	-	 < 0.01	1.00E00	1.00E00
amino acid neurotransmitter reuptake (GO:0051933)	2	0	.00	-	 < 0.01	1.00E00	1.00E00
synaptic transmission, GABAergic (GO:0051932)	14	0	.01	-	 < 0.01	1.00E00	1.00E00
slow axonal transport (GO:1990832)	1	0	.00	-	 < 0.01	1.00E00	1.00E00
regulation of sensory perception (GO:0051931)	42	0	.02	-	 < 0.01	1.00E00	1.00E00
tRNA nucleoside ribose methylation (GO:0002128)	1	0	.00	-	 < 0.01	1.00E00	1.00E00
regulation of sensory perception of pain (GO:0051930)	41	0	.02	-	 < 0.01	1.00E00	1.00E00
cellular response to leukemia inhibitory factor (GO:1990830)	96	0	.05	-	 < 0.01	1.00E00	1.00E00
tRNA wobble base cytosine methylation (GO:0002127)	1	0	.00	-	 < 0.01	1.00E00	1.00E00
maternal aggressive behavior (GO:0002125)	4	0	.00	-	 < 0.01	1.00E00	1.00E00
inter-male aggressive behavior (GO:0002121)	2	0	.00	-	 < 0.01	1.00E00	1.00E00
cellular response to mycophenolic acid (GO:0071506)	2	0	.00	-	 < 0.01	1.00E00	1.00E00
response to mycophenolic acid (GO:0071505)	2	0	.00	-	 < 0.01	1.00E00	1.00E00
cellular response to heparin (GO:0071504)	5	0	.00	-	 < 0.01	1.00E00	1.00E00
secretion of lysosomal enzymes (GO:0033299)	5	0	.00	-	 < 0.01	1.00E00	1.00E00
response to heparin (GO:0071503)	6	0	.00	-	 < 0.01	1.00E00	1.00E00
cellular response to temperature stimulus (GO:0071502)	5	0	.00	-	 < 0.01	1.00E00	1.00E00
cellular response to sterol depletion (GO:0071501)	10	0	.00	-	 < 0.01	1.00E00	1.00E00
cellular response to nitrosative stress (GO:0071500)	4	0	.00	-	 < 0.01	1.00E00	1.00E00
positive regulation of calcium ion transport (GO:0051928)	123	0	.06	-	 < 0.01	1.00E00	1.00E00
hepatocyte dedifferentiation (GO:1990828)	1	0	.00	-	 < 0.01	1.00E00	1.00E00
T-tubule organization (GO:0033292)	9	0	.00	-	 < 0.01	1.00E00	1.00E00
negative regulation of calcium ion transport (GO:0051926)	61	0	.03	-	 < 0.01	1.00E00	1.00E00
regulation of calcium ion transport (GO:0051924)	258	0	.12	-	 < 0.01	1.00E00	1.00E00
positive regulation of muscle tissue development (GO:1901863)	23	0	.01	-	 < 0.01	1.00E00	1.00E00
sulfation (GO:0051923)	23	0	.01	-	 < 0.01	1.00E00	1.00E00
negative regulation of muscle tissue development (GO:1901862)	12	0	.01	-	 < 0.01	1.00E00	1.00E00
response to leukemia inhibitory factor (GO:1990823)	97	0	.05	-	 < 0.01	1.00E00	1.00E00
regulation of muscle tissue development (GO:1901861)	42	0	.02	-	 < 0.01	1.00E00	1.00E00
basic amino acid transmembrane transport (GO:1990822)	14	0	.01	-	 < 0.01	1.00E00	1.00E00
positive regulation of mitochondrial DNA metabolic process (GO:1901860)	1	0	.00	-	 < 0.01	1.00E00	1.00E00
aggressive behavior (GO:0002118)	9	0	.00	-	 < 0.01	1.00E00	1.00E00
store-operated calcium entry (GO:0002115)	8	0	.00	-	 < 0.01	1.00E00	1.00E00
positive regulation of fibrinolysis (GO:0051919)	4	0	.00	-	 < 0.01	1.00E00	1.00E00
regulation of mitochondrial DNA metabolic process (GO:1901858)	3	0	.00	-	 < 0.01	1.00E00	1.00E00
negative regulation of fibrinolysis (GO:0051918)	10	0	.00	-	 < 0.01	1.00E00	1.00E00
positive regulation of cellular respiration (GO:1901857)	6	0	.00	-	 < 0.01	1.00E00	1.00E00
regulation of fibrinolysis (GO:0051917)	14	0	.01	-	 < 0.01	1.00E00	1.00E00
negative regulation of cellular respiration (GO:1901856)	1	0	.00	-	 < 0.01	1.00E00	1.00E00
response to vitamin D (GO:0033280)	29	0	.01	-	 < 0.01	1.00E00	1.00E00
induction of synaptic plasticity by chemical substance (GO:0051915)	1	0	.00	-	 < 0.01	1.00E00	1.00E00
positive regulation of synaptic plasticity by chemical substance (GO:0051914)	1	0	.00	-	 < 0.01	1.00E00	1.00E00
regulation of synaptic plasticity by chemical substance (GO:0051913)	1	0	.00	-	 < 0.01	1.00E00	1.00E00
tRNA wobble cytosine modification (GO:0002101)	2	0	.00	-	 < 0.01	1.00E00	1.00E00
tRNA wobble adenosine to inosine editing (GO:0002100)	2	0	.00	-	 < 0.01	1.00E00	1.00E00
cell proliferation in midbrain (GO:0033278)	6	0	.00	-	 < 0.01	1.00E00	1.00E00
abortive mitotic cell cycle (GO:0033277)	2	0	.00	-	 < 0.01	1.00E00	1.00E00
actin-myosin filament sliding (GO:0033275)	38	0	.02	-	 < 0.01	1.00E00	1.00E00
response to vitamin B2 (GO:0033274)	1	0	.00	-	 < 0.01	1.00E00	1.00E00
endoplasmic reticulum tubular network membrane organization (GO:1990809)	4	0	.00	-	 < 0.01	1.00E00	1.00E00
response to vitamin (GO:0033273)	84	0	.04	-	 < 0.01	1.00E00	1.00E00
positive regulation of cell communication by electrical coupling involved in cardiac conduction (GO:1901846)	1	0	.00	-	 < 0.01	1.00E00	1.00E00
establishment of pigment granule localization (GO:0051905)	24	0	.01	-	 < 0.01	1.00E00	1.00E00
regulation of cell communication by electrical coupling involved in cardiac conduction (GO:1901844)	9	0	.00	-	 < 0.01	1.00E00	1.00E00
pigment granule transport (GO:0051904)	23	0	.01	-	 < 0.01	1.00E00	1.00E00
positive regulation of high voltage-gated calcium channel activity (GO:1901843)	5	0	.00	-	 < 0.01	1.00E00	1.00E00
negative regulation of high voltage-gated calcium channel activity (GO:1901842)	6	0	.00	-	 < 0.01	1.00E00	1.00E00
negative regulation of mitochondrial depolarization (GO:0051902)	6	0	.00	-	 < 0.01	1.00E00	1.00E00
regulation of high voltage-gated calcium channel activity (GO:1901841)	15	0	.01	-	 < 0.01	1.00E00	1.00E00
positive regulation of mitochondrial depolarization (GO:0051901)	9	0	.00	-	 < 0.01	1.00E00	1.00E00
regulation of mitochondrial depolarization (GO:0051900)	20	0	.01	-	 < 0.01	1.00E00	1.00E00
protein palmitoleylation (GO:0045234)	1	0	.00	-	 < 0.01	1.00E00	1.00E00
RNA localization to nucleus (GO:0090685)	5	0	.00	-	 < 0.01	1.00E00	1.00E00
positive regulation of transcription of nucleolar large rRNA by RNA polymerase I (GO:1901838)	10	0	.00	-	 < 0.01	1.00E00	1.00E00
negative regulation of transcription of nucleolar large rRNA by RNA polymerase I (GO:1901837)	3	0	.00	-	 < 0.01	1.00E00	1.00E00
regulation of nuclear cell cycle DNA replication (GO:0033262)	15	0	.01	-	 < 0.01	1.00E00	1.00E00
regulation of transcription of nucleolar large rRNA by RNA polymerase I (GO:1901836)	14	0	.01	-	 < 0.01	1.00E00	1.00E00
positive regulation of deadenylation-independent decapping of nuclear-transcribed mRNA (GO:1901835)	1	0	.00	-	 < 0.01	1.00E00	1.00E00
nuclear DNA replication (GO:0033260)	56	0	.03	-	 < 0.01	1.00E00	1.00E00
regulation of deadenylation-independent decapping of nuclear-transcribed mRNA (GO:1901834)	1	0	.00	-	 < 0.01	1.00E00	1.00E00
external encapsulating structure organization (GO:0045229)	3	0	.00	-	 < 0.01	1.00E00	1.00E00
extracellular polysaccharide biosynthetic process (GO:0045226)	3	0	.00	-	 < 0.01	1.00E00	1.00E00
negative regulation of CD4 production (GO:0045225)	1	0	.00	-	 < 0.01	1.00E00	1.00E00
calcium ion transmembrane transport via low voltage-gated calcium channel (GO:0090676)	1	0	.00	-	 < 0.01	1.00E00	1.00E00
intermicrovillar adhesion (GO:0090675)	2	0	.00	-	 < 0.01	1.00E00	1.00E00
regulation of CD4 production (GO:0045223)	1	0	.00	-	 < 0.01	1.00E00	1.00E00
endothelial cell-matrix adhesion (GO:0090673)	2	0	.00	-	 < 0.01	1.00E00	1.00E00
negative regulation of FasL production (GO:0045221)	1	0	.00	-	 < 0.01	1.00E00	1.00E00
telomerase RNA localization (GO:0090672)	1	0	.00	-	 < 0.01	1.00E00	1.00E00
telomerase RNA localization to Cajal body (GO:0090671)	1	0	.00	-	 < 0.01	1.00E00	1.00E00
RNA localization to Cajal body (GO:0090670)	5	0	.00	-	 < 0.01	1.00E00	1.00E00
zeaxanthin biosynthetic process (GO:1901827)	1	0	.00	-	 < 0.01	1.00E00	1.00E00
zeaxanthin metabolic process (GO:1901825)	1	0	.00	-	 < 0.01	1.00E00	1.00E00
regulation of FasL production (GO:0045219)	1	0	.00	-	 < 0.01	1.00E00	1.00E00
zonula adherens maintenance (GO:0045218)	3	0	.00	-	 < 0.01	1.00E00	1.00E00
telomerase RNA stabilization (GO:0090669)	4	0	.00	-	 < 0.01	1.00E00	1.00E00
cell-cell junction maintenance (GO:0045217)	16	0	.01	-	 < 0.01	1.00E00	1.00E00
endothelial cell chemotaxis to vascular endothelial growth factor (GO:0090668)	1	0	.00	-	 < 0.01	1.00E00	1.00E00
cell-cell junction organization (GO:0045216)	187	0	.09	-	 < 0.01	1.00E00	1.00E00
cell chemotaxis to vascular endothelial growth factor (GO:0090667)	1	0	.00	-	 < 0.01	1.00E00	1.00E00
scaRNA localization to Cajal body (GO:0090666)	5	0	.00	-	 < 0.01	1.00E00	1.00E00
neurotransmitter receptor metabolic process (GO:0045213)	3	0	.00	-	 < 0.01	1.00E00	1.00E00
galanin-activated signaling pathway (GO:0090663)	2	0	.00	-	 < 0.01	1.00E00	1.00E00
FasL biosynthetic process (GO:0045210)	1	0	.00	-	 < 0.01	1.00E00	1.00E00
cerebrospinal fluid circulation (GO:0090660)	5	0	.00	-	 < 0.01	1.00E00	1.00E00
negative regulation of cellular amine catabolic process (GO:0033242)	1	0	.00	-	 < 0.01	1.00E00	1.00E00
regulation of cellular amine catabolic process (GO:0033241)	1	0	.00	-	 < 0.01	1.00E00	1.00E00
beta-carotene metabolic process (GO:1901810)	1	0	.00	-	 < 0.01	1.00E00	1.00E00
MAPK phosphatase export from nucleus, leptomycin B sensitive (GO:0045209)	1	0	.00	-	 < 0.01	1.00E00	1.00E00
gastrin-induced gastric acid secretion (GO:0001698)	1	0	.00	-	 < 0.01	1.00E00	1.00E00
MAPK phosphatase export from nucleus (GO:0045208)	1	0	.00	-	 < 0.01	1.00E00	1.00E00
walking behavior (GO:0090659)	32	0	.02	-	 < 0.01	1.00E00	1.00E00
histamine-induced gastric acid secretion (GO:0001697)	1	0	.00	-	 < 0.01	1.00E00	1.00E00
gastric acid secretion (GO:0001696)	8	0	.00	-	 < 0.01	1.00E00	1.00E00
telomeric loop disassembly (GO:0090657)	10	0	.00	-	 < 0.01	1.00E00	1.00E00
histamine catabolic process (GO:0001695)	1	0	.00	-	 < 0.01	1.00E00	1.00E00
t-circle formation (GO:0090656)	11	0	.01	-	 < 0.01	1.00E00	1.00E00
histamine biosynthetic process (GO:0001694)	2	0	.00	-	 < 0.01	1.00E00	1.00E00
MAPK export from nucleus (GO:0045204)	2	0	.00	-	 < 0.01	1.00E00	1.00E00
histamine metabolic process (GO:0001692)	6	0	.00	-	 < 0.01	1.00E00	1.00E00
establishment of neuroblast polarity (GO:0045200)	3	0	.00	-	 < 0.01	1.00E00	1.00E00
negative regulation of cellular amine metabolic process (GO:0033239)	7	0	.00	-	 < 0.01	1.00E00	1.00E00
cellular response to oxygen-glucose deprivation (GO:0090650)	7	0	.00	-	 < 0.01	1.00E00	1.00E00
positive regulation of protein sumoylation (GO:0033235)	13	0	.01	-	 < 0.01	1.00E00	1.00E00
negative regulation of protein sumoylation (GO:0033234)	10	0	.00	-	 < 0.01	1.00E00	1.00E00
regulation of protein sumoylation (GO:0033233)	25	0	.01	-	 < 0.01	1.00E00	1.00E00
beta-glucoside catabolic process (GO:1901805)	2	0	.00	-	 < 0.01	1.00E00	1.00E00
beta-glucoside metabolic process (GO:1901804)	2	0	.00	-	 < 0.01	1.00E00	1.00E00
positive regulation of proteasomal protein catabolic process (GO:1901800)	110	0	.05	-	 < 0.01	1.00E00	1.00E00
response to oxygen-glucose deprivation (GO:0090649)	9	0	.00	-	 < 0.01	1.00E00	1.00E00
response to environmental enrichment (GO:0090648)	1	0	.00	-	 < 0.01	1.00E00	1.00E00
modulation of age-related behavioral decline (GO:0090647)	9	0	.00	-	 < 0.01	1.00E00	1.00E00
mitochondrial tRNA processing (GO:0090646)	13	0	.01	-	 < 0.01	1.00E00	1.00E00
tRNA 5'-leader removal (GO:0001682)	13	0	.01	-	 < 0.01	1.00E00	1.00E00
tRNA 3'-terminal CCA addition (GO:0001680)	1	0	.00	-	 < 0.01	1.00E00	1.00E00
dsRNA transport (GO:0033227)	3	0	.00	-	 < 0.01	1.00E00	1.00E00
cellular glucose homeostasis (GO:0001678)	95	0	.05	-	 < 0.01	1.00E00	1.00E00
long-chain fatty acid metabolic process (GO:0001676)	116	0	.06	-	 < 0.01	1.00E00	1.00E00
acrosome assembly (GO:0001675)	19	0	.01	-	 < 0.01	1.00E00	1.00E00
regulation of chromatin assembly or disassembly (GO:0001672)	27	0	.01	-	 < 0.01	1.00E00	1.00E00
activation of GTPase activity (GO:0090630)	120	0	.06	-	 < 0.01	1.00E00	1.00E00
reductive iron assimilation (GO:0033215)	1	0	.00	-	 < 0.01	1.00E00	1.00E00
siderophore-dependent iron import into cell (GO:0033214)	1	0	.00	-	 < 0.01	1.00E00	1.00E00
iron import into cell (GO:0033212)	7	0	.00	-	 < 0.01	1.00E00	1.00E00
adiponectin-activated signaling pathway (GO:0033211)	7	0	.00	-	 < 0.01	1.00E00	1.00E00
leptin-mediated signaling pathway (GO:0033210)	11	0	.01	-	 < 0.01	1.00E00	1.00E00
ameboidal-type cell migration (GO:0001667)	182	0	.09	-	 < 0.01	1.00E00	1.00E00
response to hypoxia (GO:0001666)	344	0	.16	-	 < 0.01	1.00E00	1.00E00
mRNA cleavage involved in gene silencing by siRNA (GO:0090625)	1	0	.00	-	 < 0.01	1.00E00	1.00E00
behavioral fear response (GO:0001662)	29	0	.01	-	 < 0.01	1.00E00	1.00E00
conditioned taste aversion (GO:0001661)	5	0	.00	-	 < 0.01	1.00E00	1.00E00
fever generation (GO:0001660)	3	0	.00	-	 < 0.01	1.00E00	1.00E00
tumor necrosis factor-mediated signaling pathway (GO:0033209)	126	0	.06	-	 < 0.01	1.00E00	1.00E00
meiotic cytokinesis (GO:0033206)	8	0	.00	-	 < 0.01	1.00E00	1.00E00
HRI-mediated signaling (GO:0140468)	4	0	.00	-	 < 0.01	1.00E00	1.00E00
integrated stress response signaling (GO:0140467)	16	0	.01	-	 < 0.01	1.00E00	1.00E00
temperature homeostasis (GO:0001659)	30	0	.01	-	 < 0.01	1.00E00	1.00E00
branching involved in ureteric bud morphogenesis (GO:0001658)	43	0	.02	-	 < 0.01	1.00E00	1.00E00
ureteric bud development (GO:0001657)	85	0	.04	-	 < 0.01	1.00E00	1.00E00
DNA clamp unloading (GO:0090618)	2	0	.00	-	 < 0.01	1.00E00	1.00E00
metanephros development (GO:0001656)	82	0	.04	-	 < 0.01	1.00E00	1.00E00
urogenital system development (GO:0001655)	331	0	.16	-	 < 0.01	1.00E00	1.00E00
mitochondrial mRNA 3'-end processing (GO:0090616)	1	0	.00	-	 < 0.01	1.00E00	1.00E00
pericentric heterochromatin organization (GO:0140462)	3	0	.00	-	 < 0.01	1.00E00	1.00E00
eye development (GO:0001654)	373	0	.18	-	 < 0.01	1.00E00	1.00E00
mitochondrial mRNA processing (GO:0090615)	2	0	.00	-	 < 0.01	1.00E00	1.00E00
subtelomeric heterochromatin organization (GO:0140461)	1	0	.00	-	 < 0.01	1.00E00	1.00E00
ubiquitin-independent protein catabolic process via the multivesicular body sorting pathway (GO:0090611)	5	0	.00	-	 < 0.01	1.00E00	1.00E00
trans-Golgi network to recycling endosome transport (GO:0044795)	1	0	.00	-	 < 0.01	1.00E00	1.00E00
positive regulation by host of viral process (GO:0044794)	15	0	.01	-	 < 0.01	1.00E00	1.00E00
negative regulation by host of viral process (GO:0044793)	14	0	.01	-	 < 0.01	1.00E00	1.00E00
positive regulation by host of viral release from host cell (GO:0044791)	5	0	.00	-	 < 0.01	1.00E00	1.00E00
negative regulation by host of viral release from host cell (GO:0044790)	1	0	.00	-	 < 0.01	1.00E00	1.00E00
positive regulation of interleukin-18-mediated signaling pathway (GO:2000494)	1	0	.00	-	 < 0.01	1.00E00	1.00E00
osteoblast differentiation (GO:0001649)	127	0	.06	-	 < 0.01	1.00E00	1.00E00
regulation of interleukin-18-mediated signaling pathway (GO:2000492)	1	0	.00	-	 < 0.01	1.00E00	1.00E00
cytoplasm protein quality control (GO:0140455)	1	0	.00	-	 < 0.01	1.00E00	1.00E00
positive regulation of hepatic stellate cell activation (GO:2000491)	3	0	.00	-	 < 0.01	1.00E00	1.00E00
negative regulation of hepatic stellate cell activation (GO:2000490)	2	0	.00	-	 < 0.01	1.00E00	1.00E00
protein targeting to Golgi apparatus (GO:0140450)	1	0	.00	-	 < 0.01	1.00E00	1.00E00
modulation by host of viral release from host cell (GO:0044789)	5	0	.00	-	 < 0.01	1.00E00	1.00E00
modulation by host of viral process (GO:0044788)	30	0	.01	-	 < 0.01	1.00E00	1.00E00
cell cycle DNA replication (GO:0044786)	57	0	.03	-	 < 0.01	1.00E00	1.00E00
metaphase/anaphase transition of cell cycle (GO:0044784)	6	0	.00	-	 < 0.01	1.00E00	1.00E00
G1 DNA damage checkpoint (GO:0044783)	67	0	.03	-	 < 0.01	1.00E00	1.00E00
cilium organization (GO:0044782)	382	0	.18	-	 < 0.01	1.00E00	1.00E00
regulation of hepatic stellate cell activation (GO:2000489)	5	0	.00	-	 < 0.01	1.00E00	1.00E00
positive regulation of glutamine transport (GO:2000487)	1	0	.00	-	 < 0.01	1.00E00	1.00E00
negative regulation of glutamine transport (GO:2000486)	1	0	.00	-	 < 0.01	1.00E00	1.00E00
regulation of glutamine transport (GO:2000485)	2	0	.00	-	 < 0.01	1.00E00	1.00E00
signaling receptor ligand precursor processing (GO:0140448)	35	0	.02	-	 < 0.01	1.00E00	1.00E00
[truncated: 1,032,360 more chars]
